# Supplementary material for: 5-(3,6-Dibromo-9H-carbazol-9-yl)penta­nenitrile
Source: Acta Crystallogr Sect E Struct Rep Online. 2011 Feb 16;67(Pt 3):o642. doi: 10.1107/S1600536811005162 (PMC3052112; doi:10.1107/S1600536811005162)
Supplement: Supplementary file 1 [file e-67-0o642-sup1.cif]

##############################################################################
###                                                                        ###
###        Electronic paper (Acta Crystallographica Section E)             ###
###                                                                        ###
##############################################################################
#                                                                            #
# This CIF contains the data in a paper accepted for publication in Acta     #
# Crystallographica Section E. It conforms to the requirements of Notes      #
# for Authors for Section E, and has been peer reviewed under the auspices   #
# of the IUCr Commission on Journals.                                        #
#                                                                            #
# Full details of the Crystallographic Information File format               #
# are given in the paper "The Crystallographic Information File (CIF):       #
# a New Standard Archive File for Crystallography" by S. R. Hall, F. H.      #
# Allen and I. D. Brown [Acta Cryst. (1991), A47, 655-685].                  #
#                                                                            #
# The current version of the core CIF dictionary is obtainable from          #
# ftp://ftp.iucr.org/pub/cif_core.dic. The current version number is 2.4.    #
#                                                                            #
# Software is freely available for graphical display of the structure(s) in  #
# this CIF.  For information consult the CIF home page http://www.iucr.org/  #
# cif/home.html                                                              #
#                                                                            #
# This file may be used for bona fide research purposes within the           #
# scientific community so long as proper attribution is given to the journal # 
# article from which it was obtained.                                        #
#                                                                            #
##############################################################################
                                             
data_I
_audit_creation_method     SHELXL-97
_chemical_name_systematic
;
5-(3,6-Dibromo-9<i>H</i>-carbazol-9-yl)pentanenitrile
;
_chemical_name_common     ?
_chemical_formula_moiety     'C17 H14 Br2 N2'
_chemical_formula_sum     'C17 H14 Br2 N2'
_chemical_formula_iupac     'C17 H14 Br2 N2'
_chemical_formula_weight     406.10
_chemical_melting_point     ?
_symmetry_cell_setting     monoclinic
_symmetry_space_group_name_H-M     'P 21/n'
_symmetry_space_group_name_Hall     '-P 2yn'
loop_
    _symmetry_equiv_pos_as_xyz
    'x, y, z'
    '-x+1/2, y+1/2, -z+1/2'
    '-x, -y, -z'
    'x-1/2, -y-1/2, z-1/2'
_cell_length_a     10.5654(2)
_cell_length_b     13.1471(3)
_cell_length_c     11.6260(2)
_cell_angle_alpha     90.00
_cell_angle_beta     105.257(2)
_cell_angle_gamma     90.00
_cell_volume     1557.99(6)
_cell_formula_units_Z     4
_cell_measurement_reflns_used     6957
_cell_measurement_theta_min     2.32
_cell_measurement_theta_max     28.32
_cell_measurement_temperature     100(2)
_exptl_crystal_description     block
_exptl_crystal_colour     colorless
_exptl_crystal_size_max     0.34
_exptl_crystal_size_mid     0.27
_exptl_crystal_size_min     0.24
_exptl_crystal_density_diffrn     1.731
_exptl_crystal_density_meas     ?
_exptl_crystal_density_method     'not measured'
_exptl_crystal_F_000     800
_exptl_absorpt_coefficient_mu     5.197
_exptl_absorpt_correction_type     multi-scan
_exptl_absorpt_process_details     '(SADABS; Bruker, 2005)'
_exptl_absorpt_correction_T_min     0.201
_exptl_absorpt_correction_T_max     0.286
_exptl_special_details
;
;
_diffrn_ambient_temperature     100(2)
_diffrn_radiation_type     MoK\a
_diffrn_radiation_wavelength     0.71073
_diffrn_radiation_source     'fine-focus sealed tube'
_diffrn_radiation_monochromator     graphite
_diffrn_measurement_device_type     'Bruker Kappa APEXII CCD area-detector'
_diffrn_measurement_method     '\f and \w'
_diffrn_detector_area_resol_mean     ?
_diffrn_reflns_number     15409
_diffrn_reflns_av_R_equivalents     0.0223
_diffrn_reflns_av_sigmaI/netI     0.0227
_diffrn_reflns_theta_min     2.32
_diffrn_reflns_theta_max     28.39
_diffrn_reflns_theta_full     28.39
_diffrn_measured_fraction_theta_max     0.997
_diffrn_measured_fraction_theta_full     0.997
_diffrn_reflns_limit_h_min     -14
_diffrn_reflns_limit_h_max     12
_diffrn_reflns_limit_k_min     -17
_diffrn_reflns_limit_k_max     16
_diffrn_reflns_limit_l_min     -15
_diffrn_reflns_limit_l_max     15
_diffrn_standards_number     0
_diffrn_standards_interval_count     ?
_diffrn_standards_interval_time     ?
_diffrn_standards_decay_%     ?
_refine_special_details
;
Refinement of <i>F</i>^2^ against ALL reflections. The weighted <i>R</i>-factor
<i>wR</i> and goodness of fit <i>S</i> are based on <i>F</i>^2^, conventional
<i>R</i>-factors <i>R</i> are based on <i>F</i>, with <i>F</i> set to zero for
negative <i>F</i>^2^. The threshold expression of <i>F</i>^2^ >
\s(<i>F</i>^2^) is used only for calculating <i>R</i>-factors(gt) <i>etc</i>.
and is not relevant to the choice of reflections for refinement.
<i>R</i>-factors based on <i>F</i>^2^ are statistically about twice as large
as those based on <i>F</i>, and <i>R</i>- factors based on ALL data will be
even larger.
;
_reflns_number_total     3906
_reflns_number_gt     3344
_reflns_threshold_expression     I>2\s(I)
_refine_ls_structure_factor_coef     Fsqd
_refine_ls_matrix_type     full
_refine_ls_R_factor_all     0.0309
_refine_ls_R_factor_gt     0.0229
_refine_ls_wR_factor_gt     0.0513
_refine_ls_wR_factor_ref     0.0537
_refine_ls_goodness_of_fit_ref     1.039
_refine_ls_restrained_S_all     1.039
_refine_ls_number_reflns     3906
_refine_ls_number_parameters     190
_refine_ls_number_restraints     0
_refine_ls_hydrogen_treatment     constr
_refine_ls_weighting_scheme     calc
_refine_ls_weighting_details
         'calc w=1/[\s^2^(Fo^2^)+(0.0246P)^2^+0.8394P] where P=(Fo^2^+2Fc^2^)/3'
_atom_sites_solution_hydrogens     geom
_atom_sites_solution_primary     direct
_atom_sites_solution_secondary     difmap
_refine_ls_shift/su_max     0.001
_refine_ls_shift/su_mean     0.000
_refine_diff_density_max     0.516
_refine_diff_density_min     -0.355
_refine_ls_extinction_method     none
_refine_ls_extinction_coef     ?
loop_
    _atom_type_symbol
    _atom_type_description
    _atom_type_scat_dispersion_real
    _atom_type_scat_dispersion_imag
    _atom_type_scat_source
    'C' 'C' 0.0033 0.0016
                         'International Tables Vol C Tables 4.2.6.8 and 6.1.1.4'
    'H' 'H' 0.0000 0.0000
                         'International Tables Vol C Tables 4.2.6.8 and 6.1.1.4'
    'N' 'N' 0.0061 0.0033
                         'International Tables Vol C Tables 4.2.6.8 and 6.1.1.4'
    'Br' 'Br' -0.2901 2.4595
                         'International Tables Vol C Tables 4.2.6.8 and 6.1.1.4'
_computing_data_collection     'APEX2 (Bruker, 2007)'
_computing_cell_refinement     'SAINT (Bruker, 2007)'
_computing_data_reduction     'SAINT (Bruker, 2007)'
_computing_structure_solution     'SHELXS97 (Sheldrick, 2008)'
_computing_structure_refinement     'SHELXL97 (Sheldrick, 2008)'
_computing_molecular_graphics     'ORTEP-3 for Windows (Farrugia, 1997)'
_computing_publication_material
                                'WinGX (Farrugia, 1999) and PLATON (Spek, 2009)'
loop_
    _atom_site_type_symbol
    _atom_site_label
    _atom_site_fract_x
    _atom_site_fract_y
    _atom_site_fract_z
    _atom_site_U_iso_or_equiv
    _atom_site_adp_type
    _atom_site_calc_flag
    _atom_site_refinement_flags
    _atom_site_occupancy
    _atom_site_disorder_assembly
    _atom_site_disorder_group
    Br Br1 1.00971(2) 0.746932(15) 0.392293(17) 0.02544(6) Uani d . 1 . .
    Br Br2 0.636774(19) 1.287581(14) 0.589087(17) 0.02193(6) Uani d . 1 . .
    C C1 0.6131(2) 0.78706(15) 0.22924(16) 0.0211(4) Uani d . 1 . .
    H H1 0.5468 0.7526 0.1712 0.025 Uiso calc R 1 . .
    C C2 0.7401(2) 0.75033(15) 0.26348(16) 0.0210(4) Uani d . 1 . .
    H H2 0.7622 0.6904 0.2274 0.025 Uiso calc R 1 . .
    C C3 0.83635(18) 0.80073(14) 0.35103(16) 0.0190(4) Uani d . 1 . .
    C C4 0.81077(18) 0.88872(14) 0.40557(15) 0.0172(4) Uani d . 1 . .
    H H4 0.8771 0.9213 0.4655 0.021 Uiso calc R 1 . .
    C C4A 0.68395(18) 0.92805(13) 0.36933(15) 0.0157(3) Uani d . 1 . .
    C C5 0.66897(18) 1.09921(13) 0.47909(15) 0.0160(3) Uani d . 1 . .
    H H5 0.7573 1.1017 0.5261 0.019 Uiso calc R 1 . .
    C C5A 0.62282(17) 1.01868(14) 0.40085(14) 0.0152(3) Uani d . 1 . .
    C C6 0.58032(18) 1.17500(14) 0.48494(15) 0.0177(4) Uani d . 1 . .
    C C7 0.44886(19) 1.17234(15) 0.41908(16) 0.0196(4) Uani d . 1 . .
    H H7 0.3913 1.2259 0.4268 0.024 Uiso calc R 1 . .
    C C8 0.40232(18) 1.09231(15) 0.34294(16) 0.0193(4) Uani d . 1 . .
    H H8 0.3130 1.0893 0.2984 0.023 Uiso calc R 1 . .
    C C8A 0.49060(18) 1.01611(14) 0.33353(15) 0.0168(4) Uani d . 1 . .
    C C9A 0.58570(18) 0.87634(14) 0.28268(15) 0.0175(4) Uani d . 1 . .
    N N9 0.46917(15) 0.92922(12) 0.26366(13) 0.0185(3) Uani d . 1 . .
    N N10 -0.06092(19) 0.97527(16) -0.28226(17) 0.0359(4) Uani d . 1 . .
    C C10 0.34532(18) 0.90394(15) 0.17760(16) 0.0208(4) Uani d . 1 . .
    H H10A 0.2718 0.9203 0.2125 0.025 Uiso calc R 1 . .
    H H10B 0.3428 0.8299 0.1615 0.025 Uiso calc R 1 . .
    C C11 0.32683(18) 0.96151(14) 0.06050(16) 0.0189(4) Uani d . 1 . .
    H H11A 0.3385 1.0353 0.0771 0.023 Uiso calc R 1 . .
    H H11B 0.3944 0.9395 0.0208 0.023 Uiso calc R 1 . .
    C C12 0.19112(18) 0.94248(15) -0.02221(15) 0.0193(4) Uani d . 1 . .
    H H12A 0.1235 0.9614 0.0189 0.023 Uiso calc R 1 . .
    H H12B 0.1810 0.8692 -0.0421 0.023 Uiso calc R 1 . .
    C C13 0.17058(19) 1.00466(16) -0.13739(16) 0.0234(4) Uani d . 1 . .
    H H13A 0.1815 1.0778 -0.1169 0.028 Uiso calc R 1 . .
    H H13B 0.2388 0.9857 -0.1778 0.028 Uiso calc R 1 . .
    C C14 0.0405(2) 0.98855(16) -0.21986(17) 0.0247(4) Uani d . 1 . .
loop_
    _atom_site_aniso_label
    _atom_site_aniso_U_11
    _atom_site_aniso_U_22
    _atom_site_aniso_U_33
    _atom_site_aniso_U_12
    _atom_site_aniso_U_13
    _atom_site_aniso_U_23
    Br1 0.02541(11) 0.02488(11) 0.02659(10) 0.00894(8) 0.00780(8) -0.00022(8)
    Br2 0.02582(11) 0.01562(10) 0.02420(10) -0.00012(7) 0.00630(8) -0.00316(7)
    C1 0.0282(10) 0.0212(10) 0.0139(8) -0.0040(8) 0.0054(7) -0.0019(7)
    C2 0.0304(11) 0.0171(9) 0.0174(9) 0.0008(8) 0.0096(8) -0.0014(7)
    C3 0.0194(9) 0.0205(10) 0.0184(9) 0.0034(7) 0.0072(7) 0.0033(7)
    C4 0.0198(9) 0.0190(9) 0.0131(8) -0.0001(7) 0.0050(7) 0.0014(6)
    C4A 0.0202(9) 0.0164(9) 0.0111(8) -0.0023(7) 0.0051(7) 0.0003(6)
    C5 0.0169(9) 0.0167(9) 0.0145(8) -0.0004(7) 0.0046(7) 0.0019(6)
    C5A 0.0165(9) 0.0177(9) 0.0123(8) -0.0001(7) 0.0052(7) 0.0034(6)
    C6 0.0241(10) 0.0140(9) 0.0155(8) -0.0021(7) 0.0059(7) -0.0002(6)
    C7 0.0205(9) 0.0193(9) 0.0204(9) 0.0054(7) 0.0077(7) 0.0052(7)
    C8 0.0167(9) 0.0233(10) 0.0173(9) 0.0010(7) 0.0033(7) 0.0037(7)
    C8A 0.0195(9) 0.0182(9) 0.0124(8) -0.0013(7) 0.0036(7) 0.0030(6)
    C9A 0.0208(9) 0.0195(9) 0.0129(8) -0.0009(7) 0.0054(7) 0.0019(6)
    N9 0.0186(8) 0.0212(8) 0.0138(7) -0.0016(6) 0.0010(6) -0.0002(6)
    N10 0.0297(11) 0.0438(12) 0.0288(10) -0.0051(9) -0.0018(8) 0.0102(8)
    C10 0.0199(10) 0.0229(10) 0.0177(9) -0.0049(7) 0.0015(7) 0.0004(7)
    C11 0.0192(9) 0.0196(10) 0.0169(8) -0.0014(7) 0.0030(7) 0.0022(7)
    C12 0.0186(9) 0.0216(10) 0.0166(8) -0.0030(7) 0.0029(7) 0.0005(7)
    C13 0.0240(10) 0.0257(11) 0.0184(9) -0.0050(8) 0.0017(7) 0.0035(7)
    C14 0.0279(11) 0.0258(11) 0.0197(9) -0.0012(8) 0.0048(8) 0.0053(8)
_geom_special_details
;
All e.s.d.'s (except the e.s.d. in the dihedral angle between two l.s. planes)
are estimated using the full covariance matrix. The cell e.s.d.'s are taken
into account individually in the estimation of e.s.d.'s in distances, angles
and torsion angles; correlations between e.s.d.'s in cell parameters are only
used when they are defined by crystal symmetry. An approximate (isotropic)
treatment of cell e.s.d.'s is used for estimating e.s.d.'s involving l.s.
planes.
;
loop_
    _geom_bond_atom_site_label_1
    _geom_bond_atom_site_label_2
    _geom_bond_site_symmetry_2
    _geom_bond_distance
    _geom_bond_publ_flag
    Br1 C3 . 1.9033(19) ?
    Br2 C6 . 1.9059(18) ?
    C1 H1 . 0.9500 ?
    C2 C1 . 1.382(3) ?
    C2 H2 . 0.9500 ?
    C3 C2 . 1.402(3) ?
    C4 C3 . 1.380(3) ?
    C4 H4 . 0.9500 ?
    C4A C4 . 1.394(3) ?
    C4A C5A . 1.448(2) ?
    C5 C5A . 1.397(2) ?
    C5 H5 . 0.9500 ?
    C5A C8A . 1.411(3) ?
    C6 C5 . 1.381(3) ?
    C6 C7 . 1.399(3) ?
    C7 H7 . 0.9500 ?
    C8 C7 . 1.380(3) ?
    C8 H8 . 0.9500 ?
    C8A C8 . 1.393(3) ?
    C9A C1 . 1.394(3) ?
    C9A C4A . 1.416(2) ?
    N9 C8A . 1.385(2) ?
    N9 C9A . 1.380(2) ?
    N9 C10 . 1.461(2) ?
    N10 C14 . 1.138(3) ?
    C10 H10A . 0.9900 ?
    C10 H10B . 0.9900 ?
    C11 C10 . 1.525(2) ?
    C11 H11A . 0.9900 ?
    C11 H11B . 0.9900 ?
    C12 C11 . 1.522(3) ?
    C12 H12A . 0.9900 ?
    C12 H12B . 0.9900 ?
    C13 C12 . 1.535(2) ?
    C13 H13A . 0.9900 ?
    C13 H13B . 0.9900 ?
    C14 C13 . 1.470(3) ?
loop_
    _geom_angle_atom_site_label_1
    _geom_angle_atom_site_label_2
    _geom_angle_atom_site_label_3
    _geom_angle_site_symmetry_1
    _geom_angle_site_symmetry_3
    _geom_angle
    _geom_angle_publ_flag
    C2 C1 C9A . . 117.75(18) ?
    C2 C1 H1 . . 121.1 ?
    C9A C1 H1 . . 121.1 ?
    C1 C2 C3 . . 120.53(17) ?
    C1 C2 H2 . . 119.7 ?
    C3 C2 H2 . . 119.7 ?
    C2 C3 Br1 . . 118.28(14) ?
    C4 C3 Br1 . . 119.19(15) ?
    C4 C3 C2 . . 122.51(18) ?
    C3 C4 C4A . . 117.46(17) ?
    C3 C4 H4 . . 121.3 ?
    C4A C4 H4 . . 121.3 ?
    C4 C4A C5A . . 133.33(17) ?
    C4 C4A C9A . . 120.22(16) ?
    C9A C4A C5A . . 106.44(16) ?
    C5A C5 H5 . . 121.5 ?
    C6 C5 C5A . . 116.97(17) ?
    C6 C5 H5 . . 121.5 ?
    C5 C5A C4A . . 133.30(17) ?
    C5 C5A C8A . . 120.28(16) ?
    C8A C5A C4A . . 106.41(16) ?
    C5 C6 Br2 . . 119.25(14) ?
    C5 C6 C7 . . 122.91(17) ?
    C7 C6 Br2 . . 117.83(14) ?
    C6 C7 H7 . . 119.8 ?
    C8 C7 C6 . . 120.35(17) ?
    C8 C7 H7 . . 119.8 ?
    C7 C8 C8A . . 117.78(17) ?
    C7 C8 H8 . . 121.1 ?
    C8A C8 H8 . . 121.1 ?
    C8 C8A C5A . . 121.68(17) ?
    C1 C9A C4A . . 121.49(17) ?
    N9 C8A C5A . . 109.28(16) ?
    N9 C8A C8 . . 129.03(17) ?
    C1 C9A C4A . . 121.49(17) ?
    N9 C9A C1 . . 129.35(18) ?
    N9 C9A C4A . . 109.16(16) ?
    C8A N9 C10 . . 124.59(16) ?
    C9A N9 C8A . . 108.68(15) ?
    C9A N9 C10 . . 126.55(16) ?
    N9 C10 C11 . . 112.32(15) ?
    N9 C10 H10A . . 109.1 ?
    N9 C10 H10B . . 109.1 ?
    C11 C10 H10A . . 109.1 ?
    C11 C10 H10B . . 109.1 ?
    H10A C10 H10B . . 107.9 ?
    C10 C11 H11A . . 109.4 ?
    C10 C11 H11B . . 109.4 ?
    C12 C11 C10 . . 111.13(15) ?
    C12 C11 H11A . . 109.4 ?
    C12 C11 H11B . . 109.4 ?
    H11A C11 H11B . . 108.0 ?
    C11 C12 C13 . . 110.92(15) ?
    C11 C12 H12A . . 109.5 ?
    C11 C12 H12B . . 109.5 ?
    C13 C12 H12A . . 109.5 ?
    C13 C12 H12B . . 109.5 ?
    H12A C12 H12B . . 108.0 ?
    C12 C13 H13A . . 109.1 ?
    C12 C13 H13B . . 109.1 ?
    C14 C13 C12 . . 112.69(16) ?
    C14 C13 H13A . . 109.1 ?
    C14 C13 H13B . . 109.1 ?
    H13A C13 H13B . . 107.8 ?
    N10 C14 C13 . . 178.9(2) ?
loop_
    _geom_torsion_atom_site_label_1
    _geom_torsion_atom_site_label_2
    _geom_torsion_atom_site_label_3
    _geom_torsion_atom_site_label_4
    _geom_torsion_site_symmetry_1
    _geom_torsion_site_symmetry_2
    _geom_torsion_site_symmetry_3
    _geom_torsion_site_symmetry_4
    _geom_torsion
    _geom_torsion_publ_flag
    C3 C2 C1 C9A . . . . 1.4(3) ?
    Br1 C3 C2 C1 . . . . -179.17(14) ?
    C4 C3 C2 C1 . . . . -0.9(3) ?
    C4A C4 C3 Br1 . . . . 177.36(12) ?
    C4A C4 C3 C2 . . . . -0.9(3) ?
    C5A C4A C4 C3 . . . . -176.78(17) ?
    C9A C4A C4 C3 . . . . 2.1(2) ?
    C4 C4A C5A C5 . . . . -0.1(3) ?
    C4 C4A C5A C8A . . . . -179.90(18) ?
    C9A C4A C5A C5 . . . . -179.15(17) ?
    C9A C4A C5A C8A . . . . 1.08(18) ?
    C6 C5 C5A C4A . . . . 179.22(17) ?
    C6 C5 C5A C8A . . . . -1.0(2) ?
    C4A C5A C8A N9 . . . . 0.02(18) ?
    C4A C5A C8A C8 . . . . 179.44(15) ?
    C5 C5A C8A N9 . . . . -179.80(14) ?
    C5 C5A C8A C8 . . . . -0.4(2) ?
    Br2 C6 C5 C5A . . . . -179.64(12) ?
    C7 C6 C5 C5A . . . . 1.6(2) ?
    Br2 C6 C7 C8 . . . . -179.52(13) ?
    C5 C6 C7 C8 . . . . -0.7(3) ?
    C8A C8 C7 C6 . . . . -0.7(3) ?
    N9 C8A C8 C7 . . . . -179.45(16) ?
    C5A C8A C8 C7 . . . . 1.3(2) ?
    N9 C9A C1 C2 . . . . 179.02(17) ?
    C4A C9A C1 C2 . . . . -0.1(3) ?
    N9 C9A C4A C4 . . . . 179.02(15) ?
    N9 C9A C4A C5A . . . . -1.80(18) ?
    C1 C9A C4A C4 . . . . -1.7(3) ?
    C1 C9A C4A C5A . . . . 177.48(15) ?
    C9A N9 C8A C5A . . . . -1.15(19) ?
    C9A N9 C8A C8 . . . . 179.49(17) ?
    C10 N9 C8A C5A . . . . -176.60(15) ?
    C10 N9 C8A C8 . . . . 4.0(3) ?
    C8A N9 C9A C1 . . . . -177.36(17) ?
    C8A N9 C9A C4A . . . . 1.85(19) ?
    C10 N9 C9A C1 . . . . -2.0(3) ?
    C10 N9 C9A C4A . . . . 177.18(15) ?
    C8A N9 C10 C11 . . . . 79.5(2) ?
    C9A N9 C10 C11 . . . . -95.1(2) ?
    C12 C11 C10 N9 . . . . -173.89(15) ?
    C13 C12 C11 C10 . . . . 177.23(16) ?
    C14 C13 C12 C11 . . . . -179.95(17) ?
data_global
_journal_date_recd_electronic     2011-02-09
_journal_date_accepted     2011-02-11
_journal_name_full     'Acta Crystallographica, Section E'
_journal_year     2011
_journal_volume     67
_journal_issue      3
_journal_page_first     o642
_journal_page_last     o642
_journal_paper_category     QO
_journal_coeditor_code     XU5160
_publ_contact_author
;
Dr Tuncer H\"okelek
Hacettepe University
Department of Physics
06532 Beytepe
Ankara
Turkey
;
_publ_contact_author_email     merzifon@hacettepe.edu.tr
_publ_contact_author_fax     '90(312)2352550'
_publ_contact_author_phone     '90(312)2977242'
_publ_section_title
;
5-(3,6-Dibromo-9<i>H</i>-carbazol-9-yl)pentanenitrile
;
loop_
    _publ_author_name
    _publ_author_address
    'Uluda\(g, Nesimi'
;
Department of Chemistry
Faculty of Arts and Sciences
Nam\?ik Kemal University
59030 De\(girmenalt\?i
Tekirda\(g
Turkey
;
    'Ate\,s, Murat'
;
Department of Chemistry
Faculty of Arts and Sciences
Nam\?ik Kemal University
59030 De\(girmenalt\?i
Tekirda\(g
Turkey
;
    'Tercan, Bar\?i\,s'
;
Department of Physics
Karab\"uk University
78050
Karab\"uk
Turkey
;
    'H\"okelek, Tuncer'
;
Department of Physics
Hacettepe University
06800 Beytepe
Ankara
Turkey
;
