# Supplementary material for: 5-(3,6-Dibromo-9H-carbazol-9-yl)penta­nenitrile
Source: Acta Crystallogr Sect E Struct Rep Online. 2011 Feb 16;67(Pt 3):o642. doi: 10.1107/S1600536811005162 (PMC3052112; doi:10.1107/S1600536811005162)
Supplement: Supplementary file 2 [file e-67-0o642-Isup2.hkl]

#
# h,k,l, Fc-squared, Fo-squared, sigma(Fo-squared) and status flag
#
data_I
_shelx_title ' T2_0m in P2(1)/n'
_shelx_refln_list_code          4
_shelx_F_calc_maximum      265.47
_exptl_crystal_F_000       800.00
_reflns_d_resolution_high  0.7475
 
loop_
 _symmetry_equiv_pos_as_xyz
 'x, y, z'
 '-x+1/2, y+1/2, -z+1/2'
 '-x, -y, -z'
 'x-1/2, -y-1/2, z-1/2'
 
_cell_length_a    10.5654
_cell_length_b    13.1471
_cell_length_c    11.6260
_cell_angle_alpha  90.000
_cell_angle_beta  105.257
_cell_angle_gamma  90.000
 
_shelx_F_squared_multiplier     1.000
 
loop_
 _refln_index_h
 _refln_index_k
 _refln_index_l
 _refln_F_squared_calc
 _refln_F_squared_meas
 _refln_F_squared_sigma
 _refln_observed_status
   2   0   0    10122.21    10238.48     91.59 o
   4   0   0     1239.80     1306.77     18.07 o
   6   0   0    18428.53    18490.86    236.85 o
   8   0   0     5818.01     5623.95    106.59 o
  10   0   0       30.02       -1.46     27.00 o
  12   0   0      330.15      326.22     45.25 o
   1   1   0     3492.72     3575.65     26.06 o
   2   1   0    12218.47    12420.74    101.38 o
   3   1   0      203.79      214.39      4.58 o
   4   1   0     7564.30     7672.33     57.79 o
   5   1   0       17.59       19.51      6.07 o
   6   1   0     9535.16     9155.07     87.25 o
   7   1   0       42.75       46.60     11.98 o
   8   1   0      658.41      658.14     22.02 o
   9   1   0      126.78       71.82     15.97 o
  10   1   0       19.78       28.53     16.49 o
  11   1   0      343.04      343.04     50.36 o
  12   1   0     2335.91     2435.03     66.05 o
  13   1   0       28.28       37.47     28.84 o
   0   2   0    14866.28    15475.60    180.17 o
   1   2   0     2244.70     2368.48     21.26 o
   2   2   0     6915.55     6866.74     53.35 o
   3   2   0     2603.73     2636.85     21.60 o
   4   2   0      140.75      148.02      8.00 o
   5   2   0      814.66      830.32     27.90 o
   6   2   0     3859.28     3575.51     37.27 o
   7   2   0      403.87      410.66     16.33 o
   8   2   0    12926.67    12740.09    172.26 o
   9   2   0       43.92       42.36     15.64 o
  10   2   0       23.16       35.69     16.81 o
  11   2   0       11.00       12.67     18.72 o
  12   2   0       43.76       52.80     26.26 o
  13   2   0      150.27      143.26     31.36 o
   1   3   0      142.95      178.47      5.17 o
   2   3   0     2037.00     2205.72     21.24 o
   3   3   0     6262.91     6432.27     48.00 o
   4   3   0     1546.63     1555.78     15.33 o
   5   3   0        9.60       27.75      4.68 o
   6   3   0     6808.72     6478.79     57.15 o
   7   3   0     4732.13     4760.17     49.01 o
   8   3   0      557.45      634.56     24.80 o
   9   3   0      203.11      165.36     18.39 o
  10   3   0      109.22      104.81     28.45 o
  11   3   0      558.67      601.08     35.84 o
  12   3   0     1053.52     1121.57     49.63 o
  13   3   0        1.08        7.43     28.37 o
   0   4   0    45710.02    47268.46    539.04 o
   1   4   0    11151.81    11755.83    106.85 o
   2   4   0    12217.99    12357.24    115.72 o
   3   4   0     2281.88     2314.21     21.71 o
   4   4   0     3145.13     3286.31     28.46 o
   5   4   0     6081.11     6225.33     55.23 o
   6   4   0     8073.71     8238.07     71.57 o
   7   4   0       25.38       25.69      7.18 o
   8   4   0     8858.69     8640.48    104.21 o
   9   4   0     3136.36     3044.82     89.59 o
  10   4   0       84.49      103.68     18.54 o
  11   4   0        3.33       30.58     32.84 o
  12   4   0       30.47       56.88     27.22 o
  13   4   0      391.98      537.74     40.45 o
   1   5   0     6359.31     6553.94     61.07 o
   2   5   0      904.94      948.68     21.67 o
   3   5   0    10620.62    10984.10     95.21 o
   4   5   0       26.23       17.12      4.24 o
   5   5   0      934.33      915.08     12.33 o
   6   5   0     2502.24     2517.03     29.48 o
   7   5   0     2442.90     2385.59     29.64 o
   8   5   0        4.23        0.10     10.25 o
   9   5   0      732.30      686.49     20.97 o
  10   5   0      136.75      125.14     23.30 o
  11   5   0     1202.53     1229.24     48.00 o
  12   5   0     1198.48     1331.53     51.77 o
  13   5   0       58.60       56.19     46.71 o
   0   6   0    14880.17    15175.29    175.57 o
   1   6   0     4212.56     4251.72     38.41 o
   2   6   0     1620.43     1373.74     17.40 o
   3   6   0     2047.03     1924.00     20.80 o
   4   6   0     4199.93     4169.68     35.52 o
   5   6   0     6438.35     6611.87     59.30 o
   6   6   0     5344.91     5257.32     50.68 o
   7   6   0      284.64      312.75     15.79 o
   8   6   0     2801.61     2828.45     47.51 o
   9   6   0     3022.78     2902.92     59.41 o
  10   6   0     1154.33     1174.16     31.81 o
  11   6   0      133.05      151.07     43.06 o
  12   6   0      444.35      451.74     54.73 o
   1   7   0      553.55      535.50      9.05 o
   2   7   0     1192.82     1261.57     20.48 o
   3   7   0     5500.16     5355.64     49.36 o
   4   7   0     1406.94     1427.12     18.10 o
   5   7   0     1974.17     1994.16     22.03 o
   6   7   0       27.75       31.60      6.83 o
   7   7   0     2178.32     2179.74     45.51 o
   8   7   0       52.79       78.21     11.38 o
   9   7   0       37.68       80.87     16.61 o
  10   7   0      434.90      474.37     51.82 o
  11   7   0     1434.57     1390.25     76.63 o
  12   7   0      173.61      109.47     45.25 o
   0   8   0     2781.96     2688.13     36.11 o
   1   8   0     6349.75     6756.66     59.91 o
   2   8   0     5721.42     5700.61     57.53 o
   3   8   0     1918.80     1889.71     28.86 o
   4   8   0     8305.54     8109.56     70.02 o
   5   8   0     5540.84     5396.86     65.60 o
   6   8   0     1312.52     1266.12     24.56 o
   7   8   0      989.25     1001.90     32.76 o
   8   8   0     1529.00     1562.86     38.66 o
   9   8   0      523.51      529.46     26.15 o
  10   8   0     1191.08     1273.49     75.17 o
  11   8   0       63.70      -11.68     37.95 o
  12   8   0      716.55      675.06     66.41 o
   1   9   0     1471.68     1478.36     20.35 o
   2   9   0     2165.51     2187.40     35.24 o
   3   9   0     3120.23     3064.96     40.95 o
   4   9   0       26.50       36.75      9.95 o
   5   9   0      315.32      282.96     14.15 o
   6   9   0        2.69        5.79     10.42 o
   7   9   0      384.94      407.59     21.59 o
   8   9   0     2024.18     2042.17     69.62 o
   9   9   0      583.70      545.10     57.29 o
  10   9   0     1157.88     1233.35     72.25 o
  11   9   0     1226.39     1250.13     76.63 o
   0  10   0      300.97      323.85     17.33 o
   1  10   0     1689.59     1686.71     22.88 o
   2  10   0     3997.90     3890.69     48.75 o
   3  10   0     1108.96     1177.98     28.55 o
   4  10   0    13086.65    12824.39    150.42 o
   5  10   0      872.62      909.55     22.89 o
   6  10   0      187.78      183.43     16.08 o
   7  10   0      186.28      202.11     17.50 o
   8  10   0       62.60       54.98     18.47 o
   9  10   0      297.21      221.92     27.49 o
  10  10   0     1415.22     1434.73     51.72 o
  11  10   0       11.51      -20.43     41.60 o
   1  11   0      430.73      438.66     16.54 o
   2  11   0     6046.27     5816.42     79.74 o
   3  11   0     1367.10     1318.70     28.02 o
   4  11   0     1128.55     1068.46     24.62 o
   5  11   0      531.32      471.14     21.80 o
   6  11   0      249.88      239.43     16.24 o
   7  11   0       71.12       87.57     14.43 o
   8  11   0     1741.52     1749.69     44.07 o
   9  11   0       48.72       26.07     25.35 o
  10  11   0      512.70      584.28     39.96 o
   0  12   0      100.59       65.68     23.35 o
   1  12   0      243.43      247.87     37.22 o
   2  12   0     3828.37     3900.05     83.24 o
   3  12   0       55.78       43.45     13.56 o
   4  12   0    10302.13     9947.01    131.19 o
   5  12   0      807.71      765.50     26.22 o
   6  12   0      189.45      194.75     16.39 o
   7  12   0      217.45      228.30     17.38 o
   8  12   0        0.70       -6.78     16.39 o
   9  12   0       95.74       68.83     27.53 o
   1  13   0      155.07      173.14     16.06 o
   2  13   0     1430.72     1458.64     81.37 o
   3  13   0      207.10      201.71     20.26 o
   4  13   0      109.62       81.50     29.56 o
   5  13   0      351.05      315.11     20.42 o
   6  13   0      147.34      161.03     19.06 o
   7  13   0       75.41       64.61     36.49 o
   8  13   0     1352.57     1438.53     48.90 o
   9  13   0      117.63       24.08     36.49 o
   0  14   0        4.18       30.65     27.00 o
   1  14   0      173.45      180.26     32.11 o
   2  14   0     1491.93     1491.63     64.59 o
   3  14   0      106.73       73.58     18.58 o
   4  14   0     5248.66     5115.88     89.51 o
   5  14   0      133.03      118.48     21.41 o
   6  14   0       19.02       11.64     20.99 o
   7  14   0        0.25        2.40     21.04 o
   8  14   0       64.75       76.79     21.06 o
   1  15   0      912.79      948.73     54.00 o
   2  15   0     1829.78     1842.73     69.33 o
   3  15   0      363.20      291.26     23.83 o
   4  15   0        5.60       -6.93     30.29 o
   5  15   0       28.99       36.58     21.66 o
   6  15   0      306.91      270.48     26.57 o
   7  15   0      593.61      594.98     56.92 o
   1  16   0      698.39      702.79     51.82 o
   2  16   0      928.20      985.95     58.38 o
   3  16   0      154.88      135.69     21.17 o
   4  16   0     4009.40     3970.52    106.91 o
   5  16   0      659.18      659.95     34.05 o
   1  17   0      698.26      727.60     54.73 o
   2  17   0      792.20      748.77     54.73 o
   3  17   0        4.93       12.41     35.03 o
 -13   0   1      448.31      469.99     53.27 o
 -11   0   1     1283.31     1248.36     48.83 o
  -9   0   1      731.23      693.12     34.05 o
  -7   0   1      318.87      304.57     20.78 o
  -5   0   1    12472.54    11773.39    313.81 o
  -3   0   1     9081.25     9048.77    100.68 o
  -1   0   1     1245.20     1328.66     21.09 o
   1   0   1     3085.25     3229.33     71.52 o
   3   0   1    57297.90    56355.38    601.05 o
   5   0   1     8645.79     8980.82    102.82 o
   7   0   1      493.10      498.13     24.77 o
   9   0   1     6177.63     6327.03    115.07 o
  11   0   1     3813.11     3950.37    121.88 o
  13   0   1       64.62       38.68     40.87 o
 -13   1   1        7.76        1.70     28.37 o
 -12   1   1      160.89      205.11     28.90 o
 -11   1   1     3607.41     3773.37     69.96 o
 -10   1   1      101.71       97.65     15.85 o
  -9   1   1     7578.27     7573.04     98.00 o
  -8   1   1      210.22      236.34     18.61 o
  -7   1   1        3.46       17.49      9.51 o
  -6   1   1       32.61       67.20      5.16 o
  -5   1   1     1633.94     1704.58     20.58 o
  -4   1   1        6.14        4.62      3.49 o
  -3   1   1    35767.69    34322.45    303.74 o
  -2   1   1     2898.33     2739.76     23.54 o
  -1   1   1     4388.56     4524.72     43.03 o
   0   1   1      148.20      198.75     12.19 o
   1   1   1     1474.75     1460.50     20.45 o
   2   1   1      448.52      545.52      7.77 o
   3   1   1     2293.03     2367.54     22.58 o
   4   1   1      771.89      710.67     12.53 o
   5   1   1    13286.52    13357.02    135.39 o
   6   1   1     2188.17     2281.09     27.40 o
   7   1   1      160.71      163.21     12.82 o
   8   1   1      630.83      637.02     20.01 o
   9   1   1     2094.12     2053.94     52.19 o
  10   1   1       68.50       63.49     22.71 o
  11   1   1      577.02      519.99     34.29 o
  12   1   1       55.31       65.17     27.09 o
  13   1   1      222.41      210.08     32.92 o
 -13   2   1      161.14      149.86     53.27 o
 -12   2   1       20.18       24.78     45.61 o
 -11   2   1     1572.06     1580.13     55.42 o
 -10   2   1      579.20      639.48     28.78 o
  -9   2   1        2.32        7.69     12.39 o
  -8   2   1       24.19       40.07     11.64 o
  -7   2   1       42.85       32.24      6.15 o
  -6   2   1      452.45      400.91     15.18 o
  -5   2   1    22973.54    23071.27    250.86 o
  -4   2   1      428.98      424.76      8.22 o
  -3   2   1    10397.93    10499.09     80.25 o
  -2   2   1      149.12      129.84      3.84 o
  -1   2   1     1278.39     1392.83     11.26 o
   0   2   1      607.50      632.75      7.24 o
   1   2   1     5202.58     5236.34     38.21 o
   2   2   1     2126.77     2165.21     21.17 o
   3   2   1    23368.50    22497.09    174.49 o
   4   2   1        9.09       25.50      4.54 o
   5   2   1     4286.57     4198.92     39.01 o
   6   2   1     1399.55     1385.01     22.97 o
   7   2   1      766.87      731.60     18.79 o
   8   2   1     1028.67      976.96     23.13 o
   9   2   1     4501.43     4286.45     71.42 o
  10   2   1      192.47      171.50     33.57 o
  11   2   1     4866.37     4826.07    100.10 o
  12   2   1      376.73      437.53     51.82 o
  13   2   1        2.77       -2.40     27.85 o
 -13   3   1      160.47      238.24     41.96 o
 -12   3   1      277.48      262.66     30.11 o
 -11   3   1     3209.02     3231.65     72.28 o
 -10   3   1       48.39       36.79     16.45 o
  -9   3   1     1923.84     1909.27     42.64 o
  -8   3   1     5026.11     4916.38     55.98 o
  -7   3   1     1052.42     1397.28     67.48 o
  -6   3   1        0.04        8.38      5.11 o
  -5   3   1     2343.29     2375.91     24.69 o
  -4   3   1     1687.69     1524.16     16.33 o
  -3   3   1    27263.51    27333.54    216.56 o
  -2   3   1     2614.09     2711.75     25.24 o
  -1   3   1    30477.55    31685.09    283.43 o
   0   3   1       40.92       46.27      2.00 o
   1   3   1     1053.39     1138.40     11.07 o
   2   3   1      813.45      779.38      9.22 o
   3   3   1     2569.85     2701.85     24.85 o
   4   3   1     1096.46     1144.20     13.67 o
   5   3   1    12217.31    12072.69    110.07 o
   6   3   1     1218.07     1242.44     17.02 o
   7   3   1       18.14       13.11      7.51 o
   8   3   1     1752.10     1674.92     32.94 o
   9   3   1     1090.35     1139.84     29.16 o
  10   3   1      574.34      671.37     35.56 o
  11   3   1       61.59       75.36     25.02 o
  12   3   1      299.70      409.44     45.25 o
  13   3   1       97.42       66.50     30.16 o
 -13   4   1      173.52      226.66     33.26 o
 -12   4   1       77.95       55.93     25.74 o
 -11   4   1      916.19      913.45     40.87 o
 -10   4   1     2205.62     2280.14     49.47 o
  -9   4   1       52.44       70.54     17.49 o
  -8   4   1      132.82      137.64     12.03 o
  -7   4   1      159.28      154.74      8.63 o
  -6   4   1     4485.58     4548.82     46.09 o
  -5   4   1     5424.63     5408.12     58.37 o
  -4   4   1       13.53       28.93      4.44 o
  -3   4   1     7573.47     7897.44     70.12 o
  -2   4   1     5555.12     5712.93     49.53 o
  -1   4   1     3051.56     3165.31     28.52 o
   0   4   1     2772.54     2920.59     24.67 o
   1   4   1     2209.05     2196.87     19.16 o
   2   4   1     2962.43     3087.76     50.48 o
   3   4   1    22059.69    21962.46    173.60 o
   4   4   1      692.08      593.65      8.76 o
   5   4   1     4123.52     3910.76     37.32 o
   6   4   1       33.03       31.92      6.50 o
   7   4   1      455.56      427.07     14.67 o
   8   4   1     1637.91     1625.39     22.43 o
   9   4   1     1120.25     1180.77     29.65 o
  10   4   1      239.05      231.83     50.34 o
  11   4   1     2916.45     3013.59     73.08 o
  12   4   1      465.58      481.97     36.77 o
  13   4   1      274.09      257.00     35.28 o
 -13   5   1      217.79      240.83     50.36 o
 -12   5   1      234.31      264.91     46.71 o
 -11   5   1     2506.33     2444.63     63.54 o
 -10   5   1      208.93      190.11     14.96 o
  -9   5   1     6750.13     6764.86     86.22 o
  -8   5   1     1445.14     1459.11     36.97 o
  -7   5   1     1680.25     1596.30     44.49 o
  -6   5   1        2.59       -3.78      5.24 o
  -5   5   1     1392.84     1196.48     16.47 o
  -4   5   1     3781.45     3602.05     35.50 o
  -3   5   1    10926.81    11114.03     97.49 o
  -2   5   1      916.88      943.63     22.19 o
  -1   5   1      909.70      792.43      8.95 o
   0   5   1     9775.94    10181.00     77.82 o
   1   5   1      290.13      309.08      7.39 o
   2   5   1     9090.58     9601.78     84.69 o
   3   5   1     1196.64     1196.24     14.92 o
   4   5   1     3404.35     3405.49     29.92 o
   5   5   1     1196.38     1064.80     13.99 o
   6   5   1     6721.97     6604.98     65.87 o
   7   5   1      484.52      464.37     15.21 o
   8   5   1      604.32      594.66     20.88 o
   9   5   1      125.68      130.51     13.88 o
  10   5   1     1233.38     1193.30     37.62 o
  11   5   1      157.65      117.18     26.39 o
  12   5   1       18.17       17.20     26.30 o
 -13   6   1        4.32       10.95     45.25 o
 -12   6   1       58.61       43.79     39.41 o
 -11   6   1        4.02        4.04     13.47 o
 -10   6   1      973.94     1039.69     30.65 o
  -9   6   1       15.17        3.07     12.21 o
  -8   6   1      106.72      126.45     11.38 o
  -7   6   1      232.37      228.92     16.40 o
  -6   6   1     2659.56     2634.98     29.58 o
  -5   6   1     2464.42     2460.01     27.30 o
  -4   6   1       60.17       89.18      6.00 o
  -3   6   1     3142.38     3058.02     30.09 o
  -2   6   1     3480.50     3375.24     45.01 o
  -1   6   1     5045.04     5208.13     45.44 o
   0   6   1     4811.27     4997.13     40.58 o
   1   6   1     9458.43     9791.15     93.14 o
   2   6   1     7606.22     7789.24     70.19 o
   3   6   1    14658.18    15280.95    133.35 o
   4   6   1     3234.72     3289.79     31.40 o
   5   6   1     1854.37     1752.73     22.94 o
   6   6   1      843.66      839.86     24.39 o
   7   6   1     2503.64     2453.33     33.94 o
   8   6   1     3186.73     3163.33     42.35 o
   9   6   1     2882.03     2823.00     40.03 o
  10   6   1      119.26       78.23     28.83 o
  11   6   1     1006.37     1004.92     70.79 o
  12   6   1      362.93      405.03     54.73 o
 -12   7   1      475.28      404.30     54.00 o
 -11   7   1      834.68      989.60     70.06 o
 -10   7   1       32.16       47.44     34.30 o
  -9   7   1     1540.01     1422.45     37.47 o
  -8   7   1     4453.58     4449.75     61.20 o
  -7   7   1     4195.32     4201.70     47.36 o
  -6   7   1        4.80       -6.24      7.25 o
  -5   7   1     3419.01     3340.06     34.98 o
  -4   7   1     5368.51     5492.70     83.00 o
  -3   7   1     2317.66     2203.07     30.58 o
  -2   7   1     2158.53     2195.07     29.70 o
  -1   7   1     2917.35     2815.65     25.23 o
   0   7   1     7281.57     7419.76     54.75 o
   1   7   1     2163.13     2058.44     24.06 o
   2   7   1     1096.40     1080.27     16.16 o
   3   7   1     2337.97     2406.92     26.67 o
   4   7   1      848.56      785.95     12.97 o
   5   7   1      325.44      327.02      9.87 o
   6   7   1     2453.18     2419.88     27.97 o
   7   7   1      284.43      308.73     13.72 o
   8   7   1      781.93      731.82     23.88 o
   9   7   1        1.87       15.91     15.03 o
  10   7   1      731.09      715.20     58.38 o
  11   7   1       49.43       54.00     40.14 o
  12   7   1       57.99      111.66     48.90 o
 -12   8   1      258.00      132.09     48.17 o
 -11   8   1        0.83      -13.87     38.68 o
 -10   8   1     1041.07     1125.34     71.52 o
  -9   8   1      584.41      593.60     23.81 o
  -8   8   1      252.65      245.99     22.89 o
  -7   8   1      365.22      370.68     15.80 o
  -6   8   1     4161.46     4227.24     54.49 o
  -5   8   1     1646.71     1630.74     30.97 o
  -4   8   1      837.76      804.39     16.51 o
  -3   8   1     2023.18     2117.23     31.26 o
  -2   8   1     6075.60     6281.25     93.92 o
  -1   8   1     9849.88     9782.93     92.58 o
   0   8   1       56.23       53.12      4.84 o
   1   8   1     2921.11     2744.18     27.68 o
   2   8   1     2879.74     2823.34     32.13 o
   3   8   1     1084.48     1041.11     16.15 o
   4   8   1      821.45      792.98     14.20 o
   5   8   1     2038.43     2050.90     26.49 o
   6   8   1     1394.44     1391.93     25.62 o
   7   8   1     2095.37     2128.16     45.43 o
   8   8   1     1338.67     1442.30     38.12 o
   9   8   1      592.43      619.05     39.97 o
  10   8   1      772.82      727.60     60.57 o
  11   8   1      455.57      550.26     58.38 o
 -11   9   1      566.13      578.00     60.57 o
 -10   9   1        0.32       -8.76     35.76 o
  -9   9   1      779.66      864.31     36.18 o
  -8   9   1     1792.34     1821.15     31.07 o
  -7   9   1     5664.64     5460.33     68.69 o
  -6   9   1      167.18      168.70     13.19 o
  -5   9   1     4748.79     4608.98     58.72 o
  -4   9   1      604.88      599.86     18.26 o
  -3   9   1      403.27      449.63     14.91 o
  -2   9   1     2802.76     2904.23     30.35 o
  -1   9   1     1190.40     1166.01     21.33 o
   0   9   1     2958.29     2870.83     28.59 o
   1   9   1     5193.65     5206.08     67.38 o
   2   9   1      281.71      253.45     11.62 o
   3   9   1      815.63      797.90     23.74 o
   4   9   1     1853.32     1859.36     30.44 o
   5   9   1       11.55       16.20     12.22 o
   6   9   1     1424.53     1384.99     26.98 o
   7   9   1     1289.97     1296.71     24.97 o
   8   9   1      729.47      681.89     29.31 o
   9   9   1      608.69      715.93     58.38 o
  10   9   1     1269.06     1328.22     79.55 o
  11   9   1      151.14      148.88     47.44 o
 -11  10   1      158.69      200.69     49.63 o
 -10  10   1      385.17      460.67     34.87 o
  -9  10   1      767.64      807.05     39.37 o
  -8  10   1       51.77       64.54     12.45 o
  -7  10   1     1154.48     1152.16     26.86 o
  -6  10   1     2947.78     2774.57     62.68 o
  -5  10   1       13.14       15.52     11.21 o
  -4  10   1       41.23       55.49     11.59 o
  -3  10   1      107.77       98.78     10.65 o
  -2  10   1      513.57      459.04     15.48 o
  -1  10   1     9018.83     9004.85     86.92 o
   0  10   1     2057.49     2275.83    122.21 o
   1  10   1     4545.66     4537.20     63.21 o
   2  10   1     2568.35     2436.91     76.47 o
   3  10   1      194.91      203.97     12.57 o
   4  10   1       54.55       47.35     11.17 o
   5  10   1     1786.23     1760.98     55.93 o
   6  10   1        5.64       -1.40     11.24 o
   7  10   1     7747.14     7912.97     93.92 o
   8  10   1     1144.29     1198.26     37.89 o
   9  10   1      380.57      428.10     32.96 o
  10  10   1       13.50      -29.19     40.87 o
 -10  11   1       91.75       63.69     27.64 o
  -9  11   1        9.76        5.57     25.23 o
  -8  11   1      693.58      712.63     23.05 o
  -7  11   1     3154.16     3198.27     62.15 o
  -6  11   1      103.97       89.11     14.01 o
  -5  11   1     2324.97     2345.11     38.09 o
  -4  11   1      242.54      205.09     16.43 o
  -3  11   1        3.08        1.60     10.10 o
  -2  11   1     1798.69     1738.56     32.28 o
  -1  11   1      220.86      215.07     14.01 o
   0  11   1     4028.00     4046.64     54.71 o
   1  11   1     7656.13     7531.84    108.80 o
   2  11   1     1018.86     1019.63     25.39 o
   3  11   1      850.32      810.35     24.09 o
   4  11   1      535.00      537.94     25.91 o
   5  11   1     2765.46     2716.67     44.87 o
   6  11   1      804.37      840.90     24.02 o
   7  11   1       61.60       34.84     13.21 o
   8  11   1        5.69        2.77     23.14 o
   9  11   1      708.86      689.28     38.65 o
  10  11   1       37.19       49.68     28.58 o
 -10  12   1       10.87        0.74     32.48 o
  -9  12   1     1491.67     1475.68    152.53 o
  -8  12   1        0.37        4.11     17.95 o
  -7  12   1     2241.83     2196.71     39.46 o
  -6  12   1      659.19      609.91     22.56 o
  -5  12   1      326.66      295.98     17.08 o
  -4  12   1       11.27        9.25     13.66 o
  -3  12   1        1.88       20.96     12.65 o
  -2  12   1     1343.15     1278.63     28.68 o
  -1  12   1     5108.86     5106.69     66.61 o
   0  12   1        5.58        4.51      8.05 o
   1  12   1     1121.57     1159.03     31.02 o
   2  12   1      148.39      151.16     17.75 o
   3  12   1      224.29      224.16     16.89 o
   4  12   1      187.66      180.76     16.85 o
   5  12   1     1421.01     1438.95     34.45 o
   6  12   1       16.38       22.10     13.93 o
   7  12   1     4543.06     4603.01     85.49 o
   8  12   1      242.26      299.56     30.50 o
   9  12   1      365.04      381.05     34.29 o
  -9  13   1       17.17       -0.14     27.88 o
  -8  13   1      111.61       84.41     20.78 o
  -7  13   1     3540.00     3616.86    123.68 o
  -6  13   1       34.90        8.94     16.30 o
  -5  13   1     1680.07     1723.64     38.41 o
  -4  13   1       73.59       60.83     15.69 o
  -3  13   1      183.41      192.34     19.34 o
  -2  13   1       74.49       67.64     19.70 o
  -1  13   1     1324.53     1357.83     42.69 o
   0  13   1      192.10      200.37     21.14 o
   1  13   1     6119.42     6129.40     99.98 o
   2  13   1       33.93       24.17     22.62 o
   3  13   1      388.31      353.38     23.67 o
   4  13   1      409.83      396.63     24.75 o
   5  13   1      748.09      744.07     32.22 o
   6  13   1      161.42      151.20     19.09 o
   7  13   1      251.57      268.59     29.92 o
   8  13   1       16.69        1.46     35.76 o
  -8  14   1        3.01       -3.28     20.86 o
  -7  14   1     1011.81      996.11     53.27 o
  -6  14   1      166.57      127.33     22.92 o
  -5  14   1       48.44       38.95     36.49 o
  -4  14   1       72.14       68.42     19.43 o
  -3  14   1      226.32      218.30     20.52 o
  -2  14   1      511.62      468.57     22.14 o
  -1  14   1     4342.49     4348.83    113.85 o
   0  14   1      549.34      483.12     40.87 o
   1  14   1     1702.95     1758.61     55.46 o
   2  14   1      233.57      235.03     20.52 o
   3  14   1      207.87      210.09     46.34 o
   4  14   1       46.33       46.87     24.45 o
   5  14   1     1446.38     1422.85    117.13 o
   6  14   1      171.81      165.83     23.44 o
   7  14   1     4057.27     4155.04    158.36 o
  -7  15   1     1469.88     1423.26     44.58 o
  -6  15   1      414.62      361.63     28.12 o
  -5  15   1     2633.64     2539.82     85.75 o
  -4  15   1      693.82      697.11     73.71 o
  -3  15   1       53.96       35.21     17.82 o
  -2  15   1       21.77       23.35     29.92 o
  -1  15   1       21.97       40.87     32.11 o
   0  15   1      254.76      326.95     39.41 o
   1  15   1     4349.14     4590.39    122.61 o
   2  15   1      320.86      323.29     24.45 o
   3  15   1      124.11      125.55     22.99 o
   4  15   1      235.70      242.45     25.27 o
   5  15   1      768.71      737.98     34.05 o
   6  15   1       22.57       46.03     22.99 o
  -5  16   1      208.39      214.83     25.96 o
  -4  16   1        5.29       14.50     21.04 o
  -3  16   1       53.44       52.55     33.57 o
  -2  16   1      575.78      668.49     50.36 o
  -1  16   1     3758.27     3719.02    108.01 o
   0  16   1       48.83       50.36     36.49 o
   1  16   1      162.17      218.21     39.41 o
   2  16   1      241.42      246.67     39.41 o
   3  16   1        5.91        8.18     19.99 o
   4  16   1      628.73      650.62     33.14 o
   5  16   1      460.46      584.67     46.71 o
  -3  17   1       11.40      -27.73     36.49 o
  -2  17   1       47.38       91.95     39.41 o
  -1  17   1       77.80       83.93     37.95 o
   0  17   1      330.57      371.46     47.44 o
   1  17   1     1073.35     1304.14     70.06 o
   2  17   1      312.65      283.16     43.79 o
 -14   0   2      199.07      220.40     48.90 o
 -12   0   2     1948.73     1939.83     95.60 o
 -10   0   2      297.74      298.37     26.91 o
  -8   0   2      118.59      123.19     18.49 o
  -6   0   2     1274.56     1065.32     21.94 o
  -4   0   2     4265.85     4246.49     51.03 o
  -2   0   2      209.74      224.45      6.82 o
   0   0   2      504.92      513.13      7.93 o
   2   0   2     8172.50     8590.39    188.29 o
   4   0   2     1176.72     1504.42     25.54 o
   6   0   2    16838.80    16359.02    361.25 o
   8   0   2      333.59      336.82     24.51 o
  10   0   2       92.48       98.28     23.22 o
  12   0   2     1189.08     1187.37     71.52 o
 -13   1   2       83.91       94.48     29.36 o
 -12   1   2      531.49      500.41     29.96 o
 -11   1   2        1.06        1.74     15.93 o
 -10   1   2       95.86      117.60     16.33 o
  -9   1   2      654.09      656.76     28.56 o
  -8   1   2    11222.89    10834.61    130.15 o
  -7   1   2       79.17       82.50      6.73 o
  -6   1   2    28783.95    28649.14    282.06 o
  -5   1   2     2606.99     2801.52     30.09 o
  -4   1   2      853.18      870.53     10.87 o
  -3   1   2      273.63      278.60      5.71 o
  -2   1   2      334.71      463.84     15.65 o
  -1   1   2     3722.66     3986.22     33.13 o
   0   1   2    49829.54    49295.50    385.75 o
   1   1   2     2163.68     2314.72     24.30 o
   2   1   2    19813.08    19772.52    191.44 o
   3   1   2       53.15       44.91      3.95 o
   4   1   2       67.49      108.52      7.49 o
   5   1   2     3311.31     3582.41     41.17 o
   6   1   2     3696.05     3552.98     42.26 o
   7   1   2      191.57      166.51     13.11 o
   8   1   2     5459.86     5228.74     68.86 o
   9   1   2      115.42       92.45     15.06 o
  10   1   2      229.23      263.68     19.70 o
  11   1   2       27.85       41.27     23.96 o
  12   1   2        9.28       42.08     27.74 o
  13   1   2       14.19       50.96     30.65 o
 -13   2   2      179.71      169.53     30.43 o
 -12   2   2     2528.50     2606.28     68.63 o
 -11   2   2      472.96      477.55     32.02 o
 -10   2   2      405.22      424.97     23.49 o
  -9   2   2     1444.56     1456.96     54.67 o
  -8   2   2     1268.56     1290.58     21.05 o
  -7   2   2      504.75      485.71     11.18 o
  -6   2   2     3645.57     3507.92     39.94 o
  -5   2   2      128.51      146.98      6.66 o
  -4   2   2     4499.30     4504.15     44.78 o
  -3   2   2     4267.42     4329.20     34.63 o
  -2   2   2    70471.86    70382.01    542.48 o
  -1   2   2    10187.23    10762.97     82.30 o
   0   2   2     5962.72     6177.71     59.16 o
   1   2   2     2323.83     2329.59     21.80 o
   2   2   2     2078.55     2092.20     26.14 o
   3   2   2     5921.86     6284.96     71.50 o
   4   2   2     5348.03     5753.52     59.97 o
   5   2   2      409.10      381.73     12.85 o
   6   2   2     9046.35     8790.49    116.69 o
   7   2   2      963.55      979.35     24.06 o
   8   2   2       24.65       17.34     12.03 o
   9   2   2      543.51      521.93     22.03 o
  10   2   2        2.59        2.18     17.40 o
  11   2   2       90.25       54.15     24.51 o
  12   2   2      986.42     1054.95    144.13 o
 -13   3   2      139.75      155.51     31.28 o
 -12   3   2     1128.30     1084.84     46.95 o
 -11   3   2      584.42      586.71     33.55 o
 -10   3   2      149.58      143.55     19.07 o
  -9   3   2      662.13      663.02     19.48 o
  -8   3   2     8495.85     8394.02    123.70 o
  -7   3   2      395.19      408.41     27.27 o
  -6   3   2    12587.54    12096.20    110.81 o
  -5   3   2     5443.82     5626.68     49.07 o
  -4   3   2      166.77      144.34      6.42 o
  -3   3   2      300.01      401.10      6.88 o
  -2   3   2     4905.25     5133.75     41.65 o
  -1   3   2    11896.76    12162.77    100.64 o
   0   3   2    43358.77    44051.26    427.28 o
   1   3   2      927.75      942.29     11.07 o
   2   3   2    15788.42    15734.45    112.27 o
   3   3   2     3189.82     3203.29     30.29 o
   4   3   2       22.20       24.77      4.73 o
   5   3   2      670.55      650.59     12.61 o
   6   3   2     4832.84     4674.50     44.21 o
   7   3   2       98.35       97.54     12.07 o
   8   3   2     8736.39     8379.04    101.23 o
   9   3   2      552.86      546.88     22.22 o
  10   3   2      541.28      529.51     26.57 o
  11   3   2       42.33       77.88     29.92 o
  12   3   2        3.46      -26.06     26.06 o
 -13   4   2       85.32       91.90     29.88 o
 -12   4   2     1424.23     1498.64     52.55 o
 -11   4   2     1054.84     1019.84     35.69 o
 -10   4   2        7.93       27.53     11.36 o
  -9   4   2      478.14      502.94     24.86 o
  -8   4   2      333.54      317.58     15.34 o
  -7   4   2     1087.35     1051.55     17.91 o
  -6   4   2     1800.53     1843.14     26.63 o
  -5   4   2      106.34      135.89      6.11 o
  -4   4   2     3676.68     3831.68     39.62 o
  -3   4   2     4301.68     4191.61     41.85 o
  -2   4   2     1161.51     1178.20     11.07 o
  -1   4   2       59.01       64.42      3.15 o
   0   4   2       39.94       40.30      4.59 o
   1   4   2     8503.05     8887.90     64.98 o
   2   4   2        5.12       17.50      4.01 o
   3   4   2     3660.37     3958.72     33.61 o
   4   4   2       25.23       18.26      5.62 o
   5   4   2     3359.06     3201.87     36.08 o
   6   4   2     6915.33     6715.47     66.70 o
   7   4   2     1048.87     1012.08     23.10 o
   8   4   2      850.73      895.66     22.46 o
   9   4   2       37.50       40.66     15.72 o
  10   4   2      137.66      120.22     19.48 o
  11   4   2     1229.39     1266.85     48.15 o
  12   4   2     1081.13     1208.50     53.32 o
 -13   5   2      472.26      504.29     59.11 o
 -12   5   2      579.23      575.81     56.19 o
 -11   5   2      190.61      186.30     27.74 o
 -10   5   2      171.26      187.22     15.26 o
  -9   5   2     2930.65     2992.50     46.80 o
  -8   5   2     3075.73     3083.68     40.00 o
  -7   5   2        0.79        0.01      8.13 o
  -6   5   2     9876.39     9660.97     87.66 o
  -5   5   2     6698.00     6480.96     65.75 o
  -4   5   2     7676.58     7934.54     84.57 o
  -3   5   2       37.08       42.54      5.06 o
  -2   5   2     6631.17     6615.23     69.48 o
  -1   5   2      527.86      465.80      7.14 o
   0   5   2    14111.48    14024.70    130.48 o
   1   5   2     4461.66     4741.64     38.63 o
   2   5   2     6833.38     6570.35     56.66 o
   3   5   2     6041.41     6158.20     53.11 o
   4   5   2     1351.26     1304.32     16.47 o
   5   5   2     2572.21     2476.78     27.15 o
   6   5   2     1663.93     1591.87     23.22 o
   7   5   2     5234.37     5158.35     54.83 o
   8   5   2     2719.70     2692.33     37.26 o
   9   5   2      603.17      570.53     50.61 o
  10   5   2      510.94      527.52     27.38 o
  11   5   2      154.04      189.09     29.07 o
  12   5   2        1.52       13.14     27.85 o
 -13   6   2       90.36       92.68     49.63 o
 -12   6   2      227.69      195.58     45.98 o
 -11   6   2     1289.98     1260.35     74.44 o
 -10   6   2       54.37       43.54     16.18 o
  -9   6   2      587.97      601.23     21.65 o
  -8   6   2      716.81      692.36     29.64 o
  -7   6   2     3906.75     3852.66     40.39 o
  -6   6   2      106.31      112.23      8.40 o
  -5   6   2      665.49      682.33     16.13 o
  -4   6   2        4.01        6.05      9.21 o
  -3   6   2     8503.09     8919.63    108.81 o
  -2   6   2      711.91      751.88     13.61 o
  -1   6   2     2106.41     2291.31     24.44 o
   0   6   2      144.13      111.23      4.46 o
   1   6   2     4454.05     4502.96     39.47 o
   2   6   2        2.31        3.44      4.58 o
   3   6   2     2913.52     2760.64     27.51 o
   4   6   2      531.39      475.78     15.79 o
   5   6   2     2768.33     2683.11     27.48 o
   6   6   2     4616.56     4522.49     47.98 o
   7   6   2     1383.06     1327.66     29.86 o
   8   6   2      884.09      915.41     21.45 o
   9   6   2      493.97      586.00     17.65 o
  10   6   2      459.78      455.86     26.72 o
  11   6   2     1205.21     1185.18     73.71 o
  12   6   2      316.68      356.14     56.19 o
 -12   7   2      425.62      401.39     55.46 o
 -11   7   2     1311.52     1269.84     77.36 o
 -10   7   2     2022.23     1988.89     62.42 o
  -9   7   2     1465.20     1475.12     33.66 o
  -8   7   2     1983.35     1950.56     50.72 o
  -7   7   2      666.69      654.27     18.57 o
  -6   7   2     2071.02     1959.49     26.60 o
  -5   7   2     6839.31     6859.15     69.87 o
  -4   7   2     7954.68     8068.00    194.69 o
  -3   7   2       11.94       17.86      6.52 o
  -2   7   2     6540.17     6538.34     77.74 o
  -1   7   2    15532.24    16082.09    144.57 o
   0   7   2     9253.11     9540.42     82.44 o
   1   7   2      534.23      527.20     11.45 o
   2   7   2     7645.80     7646.32     64.87 o
   3   7   2     2991.99     2881.40     30.94 o
   4   7   2     5029.28     4942.28     48.48 o
   5   7   2     2625.86     2569.10     29.03 o
   6   7   2     3119.90     2944.08     38.16 o
   7   7   2      115.67      128.26     11.84 o
   8   7   2      464.69      504.90     36.34 o
   9   7   2     1145.64     1170.30     33.09 o
  10   7   2      421.72      279.51     46.71 o
  11   7   2       61.58      110.93     45.25 o
 -12   8   2       19.91       81.01     44.52 o
 -11   8   2      862.12      796.93     64.95 o
 -10   8   2      494.82      438.61     50.36 o
  -9   8   2      565.58      548.15     35.60 o
  -8   8   2      687.69      725.67     27.32 o
  -7   8   2     1228.33     1271.71     29.38 o
  -6   8   2      572.14      557.27     18.17 o
  -5   8   2      321.00      324.34     23.38 o
  -4   8   2        4.82       12.33      8.57 o
  -3   8   2    10107.21    10242.13    107.66 o
  -2   8   2      697.42      687.20     14.95 o
  -1   8   2       30.13       21.10      5.10 o
   0   8   2      570.28      620.24     11.11 o
   1   8   2     3627.50     3456.33     36.01 o
   2   8   2     3122.03     3143.24     36.64 o
   3   8   2     3592.95     3665.09     38.28 o
   4   8   2     1636.45     1593.77     23.78 o
   5   8   2     3371.81     3244.42     35.27 o
   6   8   2      347.18      334.50     14.77 o
   7   8   2      965.42      973.76     31.53 o
   8   8   2     1655.71     1641.33     54.07 o
   9   8   2       46.72       86.12     36.49 o
  10   8   2     1218.73     1375.66     76.63 o
  11   8   2      898.20      935.59     73.71 o
 -12   9   2      493.20      520.34     64.22 o
 -11   9   2      143.43      213.83     50.36 o
 -10   9   2     1596.64     1768.62     53.45 o
  -9   9   2     1195.86     1264.94     37.91 o
  -8   9   2      500.43      536.86     20.93 o
  -7   9   2        0.62        1.95     11.12 o
  -6   9   2       15.50        2.19     10.73 o
  -5   9   2     5686.83     5343.75     66.37 o
  -4   9   2     8013.65     7722.33     88.90 o
  -3   9   2        5.66       -4.43      9.32 o
  -2   9   2     8012.45     7778.54     83.63 o
  -1   9   2     4262.85     4229.78     42.35 o
   0   9   2      339.90      345.96      9.09 o
   1   9   2      463.59      459.64     14.54 o
   2   9   2     2678.51     2676.21     32.17 o
   3   9   2     2608.54     2610.31     37.56 o
   4   9   2     6379.88     6259.18     74.77 o
   5   9   2      203.62      216.88     13.26 o
   6   9   2     1059.39     1096.65     23.34 o
   7   9   2      474.06      522.04     25.72 o
   8   9   2      239.19      219.20     22.23 o
   9   9   2      405.85      406.49     49.63 o
  10   9   2      835.32      960.41     71.52 o
  11   9   2       20.35        5.11     41.60 o
 -11  10   2      379.55      432.38     36.82 o
 -10  10   2      177.48      203.73     29.45 o
  -9  10   2       21.51       -1.29     22.27 o
  -8  10   2     1410.94     1451.80     31.50 o
  -7  10   2     1193.63     1154.77     28.79 o
  -6  10   2      302.23      324.46     20.86 o
  -5  10   2       66.52       54.19     12.02 o
  -4  10   2      489.95      526.98     31.28 o
  -3  10   2     2779.64     2743.77     42.85 o
  -2  10   2     1033.63      966.85     31.92 o
  -1  10   2      136.81      156.26      7.01 o
   0  10   2       11.66       29.92      7.13 o
   1  10   2      774.16      756.80     24.08 o
   2  10   2     5674.80     5546.14     68.89 o
   3  10   2     3100.72     3021.65     47.30 o
   4  10   2      302.16      287.55     20.54 o
   5  10   2      940.84      920.78     40.77 o
   6  10   2        5.76        0.65     11.33 o
   7  10   2      361.41      370.79     24.31 o
   8  10   2      338.83      348.45     30.01 o
   9  10   2        2.06       38.68     37.95 o
  10  10   2     1736.83     1844.92     93.41 o
 -10  11   2     3128.31     3321.43    164.93 o
  -9  11   2       38.20       35.69     24.83 o
  -8  11   2      993.84     1043.34     28.14 o
  -7  11   2       76.94       80.45     14.64 o
  -6  11   2      421.29      373.62     18.15 o
  -5  11   2      970.68      935.73     24.26 o
  -4  11   2     7146.18     7075.06     84.18 o
  -3  11   2       16.05       29.91     10.42 o
  -2  11   2     9658.04     9561.37    102.48 o
  -1  11   2     1603.42     1553.87     37.91 o
   0  11   2      203.29      178.91     12.40 o
   1  11   2       36.65       37.95     13.68 o
   2  11   2      455.48      433.54     36.48 o
   3  11   2     1043.03     1038.30     27.67 o
   4  11   2     7026.06     7063.72     84.78 o
   5  11   2       43.81       37.17     12.74 o
   6  11   2     1049.14     1044.25     34.53 o
   7  11   2       30.98       24.05     11.96 o
   8  11   2       23.08       40.72     25.91 o
   9  11   2      187.90      256.57     33.57 o
  10  11   2      491.85      588.94     64.22 o
 -10  12   2      207.60      232.45     33.67 o
  -9  12   2      141.76      161.45     46.40 o
  -8  12   2     2388.11     2461.64     47.08 o
  -7  12   2       13.63       22.39     14.74 o
  -6  12   2       77.57       77.05     14.59 o
  -5  12   2      425.98      387.67     18.34 o
  -4  12   2     1209.12     1241.27     31.42 o
  -3  12   2      700.72      696.49     27.41 o
  -2  12   2     1312.76     1323.64     46.34 o
  -1  12   2      620.94      640.78     41.23 o
   0  12   2      320.19      319.87     21.16 o
   1  12   2      157.36      153.08     17.18 o
   2  12   2     6552.17     6555.79    244.48 o
   3  12   2       10.60        4.33     15.97 o
   4  12   2       21.06       37.53     15.38 o
   5  12   2      561.50      512.82     25.17 o
   6  12   2      913.91      884.55     28.75 o
   7  12   2       47.77       68.05     14.44 o
   8  12   2      722.33      682.31     64.95 o
   9  12   2        9.98       26.10     35.03 o
  -9  13   2       18.32       14.64     17.95 o
  -8  13   2       94.76      112.22     19.58 o
  -7  13   2       57.35       37.94     20.14 o
  -6  13   2      197.10      153.49     18.36 o
  -5  13   2        5.69       -5.66     15.39 o
  -4  13   2     7869.31     7514.90    124.83 o
  -3  13   2       45.91       50.92     13.83 o
  -2  13   2     3649.10     3671.03     73.34 o
  -1  13   2       41.82       50.62     18.49 o
   0  13   2     1061.84     1004.31     42.69 o
   1  13   2      131.94      126.26     16.98 o
   2  13   2      547.56      541.65     29.56 o
   3  13   2        0.21      -17.24     17.24 o
   4  13   2     6171.80     6123.01    102.94 o
   5  13   2       11.58       -6.08     18.91 o
   6  13   2      823.68      879.99     63.13 o
   7  13   2      145.33      137.51     20.39 o
   8  13   2       82.69       98.52     37.22 o
  -8  14   2     1742.18     1885.56     49.46 o
  -7  14   2      266.31      245.21     24.93 o
  -6  14   2      983.11      906.70     34.83 o
  -5  14   2      342.02      335.74     25.45 o
  -4  14   2      289.95      252.13     22.43 o
  -3  14   2        9.85        0.73     15.66 o
  -2  14   2      551.27      660.46     43.79 o
  -1  14   2       13.42        4.74     20.07 o
   0  14   2       24.45       40.14     28.46 o
   1  14   2       16.32       13.14     15.79 o
   2  14   2     3792.90     3748.19    159.46 o
   3  14   2        2.49       -0.19     19.22 o
   4  14   2      404.08      458.43     27.85 o
   5  14   2      131.03       96.03     21.82 o
   6  14   2      359.49      377.81     27.32 o
   7  14   2       56.60       44.33     36.12 o
  -7  15   2        1.73       37.03     22.86 o
  -6  15   2        0.75       -0.73     21.16 o
  -5  15   2        9.15       -4.32     20.86 o
  -4  15   2     2585.13     2680.58     56.94 o
  -3  15   2       61.69       57.65     31.38 o
  -2  15   2     2865.15     2795.10     87.58 o
  -1  15   2      851.67      845.83     85.39 o
   0  15   2       70.03       56.19     32.84 o
   1  15   2       88.01       90.22     16.43 o
   2  15   2      319.86      316.21     23.50 o
   3  15   2      333.35      327.71     35.39 o
   4  15   2     3031.72     3111.86     85.75 o
   5  15   2        9.67        0.14     21.89 o
   6  15   2      549.72      661.52     62.76 o
  -5  16   2        3.63       27.57     22.12 o
  -4  16   2       78.55       76.88     36.12 o
  -3  16   2       79.00      110.93     35.76 o
  -2  16   2      563.57      586.02     48.17 o
   0  16   2      146.17      113.12     36.49 o
   1  16   2     1033.34     1105.64     63.49 o
   2  16   2     1752.03     1736.11     44.19 o
   3  16   2       25.66       11.23     21.04 o
   4  16   2      180.31      180.09     25.66 o
  -3  17   2       78.04       -5.11     35.76 o
  -2  17   2     1242.86     1482.94     70.79 o
   0  17   2       82.83      151.80     41.60 o
   1  17   2      108.15      190.48     41.60 o
   2  17   2       88.30       48.90     37.22 o
 -13   0   3       27.76        7.30     37.95 o
 -11   0   3      891.70      960.20     55.83 o
  -9   0   3     7705.31     7478.01    273.31 o
  -7   0   3       18.78       26.05      8.80 o
  -5   0   3      115.28      141.57      7.34 o
  -3   0   3    10067.74    10062.95     95.06 o
  -1   0   3    13102.89    13310.44    123.98 o
   1   0   3     1615.24     1611.00     42.05 o
   3   0   3     2849.83     2886.38     53.64 o
   5   0   3     3895.01     3792.11     56.05 o
   7   0   3     1110.94     1284.37     67.51 o
   9   0   3     4910.55     4809.27    124.43 o
  11   0   3        4.13       -2.49     23.99 o
 -14   1   3       33.26       50.74     32.11 o
 -13   1   3      207.71      198.67     33.01 o
 -12   1   3       37.85       47.21     18.28 o
 -11   1   3     1694.79     1908.04     41.03 o
 -10   1   3     2539.76     2509.37     45.47 o
  -9   1   3      126.78      128.82     16.54 o
  -8   1   3      214.56      226.88     11.53 o
  -7   1   3      530.47      527.40     10.61 o
  -6   1   3      710.20      702.73     12.67 o
  -5   1   3     8008.68     7755.85     59.48 o
  -4   1   3      345.24      374.36      6.51 o
  -3   1   3    31901.79    32363.59    199.29 o
  -2   1   3      628.64      679.18      7.62 o
  -1   1   3    16794.02    18168.44    118.74 o
   0   1   3     1348.12     1596.26     15.57 o
   1   1   3     3234.79     3313.42     43.51 o
   2   1   3      251.74      277.97     12.40 o
   3   1   3    24819.38    24225.45    232.01 o
   4   1   3        1.21        8.10      4.97 o
   5   1   3     9309.85     8969.04    113.87 o
   6   1   3      213.68      208.40     12.59 o
   7   1   3       72.57       73.82     12.20 o
   8   1   3      336.20      325.15     18.41 o
   9   1   3     2374.71     2287.77     42.86 o
  10   1   3       71.43       70.85     17.05 o
  11   1   3     4812.74     5129.26     75.80 o
  12   1   3        4.74      -26.32     26.32 o
 -14   2   3      307.12      343.66     38.19 o
 -13   2   3        2.00        6.09     26.77 o
 -12   2   3       29.44       44.85     21.48 o
 -11   2   3     2836.81     2831.03     50.87 o
 -10   2   3      702.31      660.37     24.77 o
  -9   2   3    10013.80     9940.08    107.67 o
  -8   2   3      822.79      807.69     23.55 o
  -7   2   3     1312.17     1260.67     28.27 o
  -6   2   3       14.80       28.11      4.98 o
  -5   2   3      141.70      140.16      5.41 o
  -4   2   3     3214.43     3190.13     33.63 o
  -3   2   3    17129.76    17135.55    117.97 o
  -2   2   3    11032.66    11833.04     82.39 o
  -1   2   3    54768.16    57275.76    389.77 o
   0   2   3     6999.08     7446.56     65.47 o
   1   2   3     1363.67     1377.70     15.36 o
   2   2   3      318.51      318.57      9.95 o
   3   2   3      822.67      827.92     15.78 o
   4   2   3      766.03      816.24     14.49 o
   5   2   3     5078.13     5032.18     62.48 o
   6   2   3       40.38       62.87     10.46 o
   7   2   3      667.70      649.89     24.23 o
   8   2   3      956.56      891.83     25.89 o
   9   2   3     2228.96     2206.11     40.86 o
  10   2   3        7.92      -16.03     16.03 o
  11   2   3        0.70      -11.09     20.85 o
  12   2   3      124.93      163.53     33.77 o
 -13   3   3        9.42       -1.42     39.41 o
 -12   3   3      371.73      357.69     33.53 o
 -11   3   3     2616.50     2629.20     71.67 o
 -10   3   3       15.40       14.04     11.60 o
  -9   3   3      747.49      713.45     25.94 o
  -8   3   3      232.54      219.50     10.57 o
  -7   3   3       11.72        7.90      6.98 o
  -6   3   3     1987.70     1935.71     21.13 o
  -5   3   3     9967.99    10238.07     84.38 o
  -4   3   3     1419.87     1528.19     16.41 o
  -3   3   3     9427.71     9223.38     68.41 o
  -2   3   3      381.96      334.99      6.14 o
  -1   3   3      406.78      532.36      7.75 o
   0   3   3     1419.19     1594.81     17.67 o
   1   3   3     2372.66     2368.72     21.09 o
   2   3   3     4129.72     4013.79     34.76 o
   3   3   3    21929.54    21518.84    203.48 o
   4   3   3     1113.01     1097.16     16.06 o
   5   3   3     7314.52     7016.81    112.08 o
   6   3   3     1208.42     1168.71     25.73 o
   7   3   3      164.36      180.98     14.30 o
   8   3   3      757.06      838.10     25.35 o
   9   3   3     1802.56     1713.04     35.68 o
  10   3   3      164.54      162.10     18.26 o
  11   3   3     2683.38     2805.31     73.79 o
  12   3   3      207.92      214.41     34.69 o
 -13   4   3      159.67      205.93     31.98 o
 -12   4   3      425.23      395.57     34.53 o
 -11   4   3     1560.75     1607.10     35.29 o
 -10   4   3       94.66       98.65     13.83 o
  -9   4   3     7385.43     7477.21     89.38 o
  -8   4   3      775.84      769.05     17.29 o
  -7   4   3      869.21      858.22     21.11 o
  -6   4   3      559.25      559.10     11.33 o
  -5   4   3      235.98      288.02      8.42 o
  -4   4   3     1061.46      882.53     12.41 o
  -3   4   3     5506.16     5293.95     47.38 o
  -2   4   3      866.49      961.30     10.63 o
  -1   4   3    10444.34    10522.08     82.20 o
   0   4   3    12894.35    13553.75    109.79 o
   1   4   3     2108.54     2307.41     22.81 o
   2   4   3      302.54      346.39      9.21 o
   3   4   3     1515.08     1753.39     19.03 o
   4   4   3     9518.53     9875.82     90.02 o
   5   4   3      778.43      738.69     18.30 o
   6   4   3      531.19      495.15     23.39 o
   7   4   3      377.96      350.45     17.17 o
   8   4   3      862.44      902.64     37.36 o
   9   4   3      685.04      687.68     25.51 o
  10   4   3      589.27      608.93     26.00 o
  11   4   3       43.23       59.67     21.72 o
  12   4   3        2.37       12.97     29.15 o
 -13   5   3       43.96      -18.97     43.79 o
 -12   5   3      185.49      200.69     45.25 o
 -11   5   3      224.56      236.98     18.94 o
 -10   5   3      470.77      512.70     45.62 o
  -9   5   3     1572.73     1561.48     31.53 o
  -8   5   3      385.17      415.30     22.41 o
  -7   5   3      670.26      702.44     13.21 o
  -6   5   3     1811.41     1662.95     19.95 o
  -5   5   3     5056.38     4956.50     51.13 o
  -4   5   3       81.51       68.98      5.18 o
  -3   5   3    10565.01    10384.42     88.93 o
  -2   5   3     4216.58     4244.34     35.63 o
  -1   5   3     2575.60     2535.43     21.58 o
   0   5   3      281.62      325.36      8.60 o
   1   5   3     6898.85     7115.96     60.72 o
   2   5   3     6514.10     6698.88     57.15 o
   3   5   3    16922.11    17091.28    137.10 o
   4   5   3      535.91      509.56      9.59 o
   5   5   3     3699.85     3534.50     48.81 o
   6   5   3     5172.94     5151.42    112.50 o
   7   5   3     1420.48     1392.13     24.70 o
   8   5   3      174.26      196.30     15.83 o
   9   5   3     1831.24     1830.18     38.41 o
  10   5   3     1625.41     1694.03     42.74 o
  11   5   3      765.41      754.99     34.47 o
  12   5   3      339.13      394.86     38.32 o
 -13   6   3      425.53      521.07     60.57 o
 -12   6   3      525.61      554.64     57.65 o
 -11   6   3      676.67      634.92     56.92 o
 -10   6   3       29.70       29.21     16.18 o
  -9   6   3     1763.45     1778.43     29.85 o
  -8   6   3     3950.60     3943.24     41.61 o
  -7   6   3      885.56      861.84     23.34 o
  -6   6   3     1599.52     1616.03     21.76 o
  -5   6   3     3402.14     3302.20     40.73 o
  -4   6   3     5473.95     5376.51     53.08 o
  -3   6   3     2253.20     2222.32     25.08 o
  -2   6   3      433.46      478.52      8.52 o
  -1   6   3     2627.13     2639.79     35.74 o
   0   6   3     9069.19     9230.55     70.35 o
   1   6   3      537.51      509.65      9.64 o
   2   6   3       89.93      106.05      6.33 o
   3   6   3      172.74      206.34      8.36 o
   4   6   3     2881.71     2814.83     30.65 o
   5   6   3     2194.89     2197.16     33.82 o
   6   6   3      856.52      808.62     19.40 o
   7   6   3     2017.08     1841.10     48.77 o
   8   6   3     3018.47     2967.97     40.67 o
   9   6   3      241.44      231.90     26.19 o
  10   6   3      310.22      289.16     24.75 o
  11   6   3        4.64       24.08     40.87 o
 -12   7   3      438.70      388.98     54.00 o
 -11   7   3      560.18      472.18     54.00 o
 -10   7   3      497.39      487.64     26.62 o
  -9   7   3      503.46      510.19     21.37 o
  -8   7   3      190.92      219.76     11.68 o
  -7   7   3     1477.13     1461.13     24.50 o
  -6   7   3     1351.01     1280.49     24.62 o
  -5   7   3     1829.24     1822.07     26.63 o
  -4   7   3      324.68      296.67     12.23 o
  -3   7   3      480.51      413.25     15.06 o
  -2   7   3     4117.13     3995.74     40.20 o
  -1   7   3     7139.35     7057.94     52.24 o
   0   7   3        7.54        9.88      4.31 o
   1   7   3     1958.91     1806.00     24.59 o
   2   7   3     9011.21     9214.01     86.22 o
   3   7   3     2172.20     2075.23     23.58 o
   4   7   3      313.62      339.36     10.82 o
   5   7   3     7288.99     7041.91     66.94 o
   6   7   3     1072.91     1033.63     21.90 o
   7   7   3     2434.11     2440.81     40.92 o
   8   7   3     2751.37     2703.95     51.20 o
   9   7   3     1657.44     1648.45     37.46 o
  10   7   3      313.98      240.10     49.63 o
  11   7   3     1246.06     1328.22     80.28 o
 -12   8   3       61.58       43.06     43.06 o
 -11   8   3      538.37      490.42     56.19 o
 -10   8   3      400.47      358.62     29.62 o
  -9   8   3      657.25      650.08     24.25 o
  -8   8   3     3088.46     3062.01     46.14 o
  -7   8   3     2217.83     2112.10     57.41 o
  -6   8   3      859.87      874.04     21.70 o
  -5   8   3     6078.84     6031.54     80.63 o
  -4   8   3     3785.19     3788.53     54.12 o
  -3   8   3      846.79      828.78     17.62 o
  -2   8   3     1030.29     1058.78     15.30 o
  -1   8   3       23.37       23.53      3.46 o
   0   8   3     9004.29     8961.24    100.40 o
   1   8   3      560.45      491.21     12.42 o
   2   8   3      252.91      288.01     10.44 o
   3   8   3     1003.14      969.43     16.65 o
   4   8   3     2021.75     1989.72     25.56 o
   5   8   3      642.33      651.13     15.12 o
   6   8   3     1305.68     1339.82     24.90 o
   7   8   3        1.27       -1.19     18.05 o
   8   8   3     1086.60      956.03     60.57 o
   9   8   3       19.42       20.43     35.03 o
  10   8   3      221.63      170.77     45.25 o
  11   8   3      128.24      125.52     48.17 o
 -12   9   3      464.16      434.23     59.84 o
 -11   9   3        0.63       18.66     26.27 o
 -10   9   3     1111.16     1225.86     45.93 o
  -9   9   3     1188.61     1129.85     42.03 o
  -8   9   3     1061.29     1042.84     23.25 o
  -7   9   3     1694.56     1656.46     31.52 o
  -6   9   3     4227.95     3988.85     61.67 o
  -5   9   3     1732.24     1647.26     29.03 o
  -4   9   3       65.62       81.12     13.27 o
  -3   9   3      369.25      377.78     13.25 o
  -2   9   3     4700.97     4602.50     46.11 o
  -1   9   3     4334.15     4164.51     48.65 o
   0   9   3      584.08      571.78     13.39 o
   1   9   3    10217.54    10381.55    111.07 o
   2   9   3     1411.66     1350.44     21.24 o
   3   9   3      712.39      698.00     16.59 o
   4   9   3      213.72      200.26     15.38 o
   5   9   3      169.46      150.25     12.39 o
   6   9   3       88.90      104.40      9.70 o
   7   9   3     3753.77     3832.60     78.45 o
   8   9   3      759.81      634.92     55.46 o
   9   9   3      945.06      951.65     67.14 o
  10   9   3      304.21      313.08     54.73 o
 -11  10   3      331.03      287.55     33.84 o
 -10  10   3      188.72      169.38     28.06 o
  -9  10   3      203.26      202.41     17.49 o
  -8  10   3     3377.35     3335.34     49.82 o
  -7  10   3     1827.34     1918.19     35.30 o
  -6  10   3      220.54      209.71     15.04 o
  -5  10   3     3765.78     3761.48     51.53 o
  -4  10   3     1950.51     1924.79     35.25 o
  -3  10   3      117.64      126.37     10.73 o
  -2  10   3      336.41      349.18     17.59 o
  -1  10   3      252.56      295.97     11.66 o
   0  10   3     2028.81     2024.67     66.00 o
   1  10   3     2213.89     2264.82     66.46 o
   2  10   3        3.80       -4.22     10.94 o
   3  10   3     3168.64     3093.44     46.87 o
   4  10   3     2167.78     2125.97     47.51 o
   5  10   3      513.33      500.82     18.87 o
   6  10   3      502.81      483.79     18.11 o
   7  10   3      281.90      284.54     27.64 o
   8  10   3     1232.67     1279.82     54.00 o
   9  10   3      839.67      964.06     70.06 o
  10  10   3       50.19       45.25     47.44 o
 -11  11   3      386.34      523.26     64.95 o
 -10  11   3       40.31       47.65     27.43 o
  -9  11   3      392.90      423.35     21.59 o
  -8  11   3       31.73       33.29     14.80 o
  -7  11   3     2362.41     2359.40     58.03 o
  -6  11   3      283.44      294.62     17.23 o
  -5  11   3      192.57      198.75     14.97 o
  -4  11   3       92.60       62.94     13.56 o
  -3  11   3      198.18      184.12     14.23 o
  -2  11   3       96.23       90.51      9.61 o
  -1  11   3     4445.27     4457.78     59.79 o
   0  11   3       62.76       65.70     13.85 o
   1  11   3     5170.46     5087.31    209.45 o
   2  11   3      948.48      957.26     31.98 o
   3  11   3      625.99      644.22     28.60 o
   4  11   3        5.92       -4.47     13.45 o
   5  11   3     1112.58     1124.83     26.58 o
   6  11   3      293.59      311.34     17.97 o
   7  11   3     5663.22     6045.56    111.92 o
   8  11   3      893.06     1024.23     44.75 o
   9  11   3      778.49      918.08     68.60 o
 -10  12   3       18.17      -11.77     28.93 o
  -9  12   3        1.77        0.37     16.95 o
  -8  12   3      175.69      160.02     25.85 o
  -7  12   3     1571.30     1540.27     50.88 o
  -6  12   3      583.93      554.91     23.78 o
  -5  12   3     5584.73     5551.06     71.31 o
  -4  12   3        4.29        6.57     12.27 o
  -3  12   3       69.24       42.21     14.38 o
  -2  12   3      111.54      116.17      9.80 o
  -1  12   3      569.59      579.77     17.29 o
   0  12   3     1195.74     1076.96     63.86 o
   1  12   3     3527.65     3312.53     62.05 o
   2  12   3       78.51       70.30     16.94 o
   3  12   3     1970.22     2019.36     46.93 o
   4  12   3       85.05       89.55     26.27 o
   5  12   3     2864.93     2858.44     58.36 o
   6  12   3      130.52      138.76     19.30 o
   7  12   3       81.71       60.57     32.84 o
   8  12   3       74.74       33.85     27.64 o
  -9  13   3      107.63      134.81     20.00 o
  -8  13   3       53.17       53.98     23.74 o
  -7  13   3     2706.22     2633.01     49.66 o
  -6  13   3        7.31       21.81     17.02 o
  -5  13   3      121.26      118.85     19.59 o
  -4  13   3        0.21       21.26     14.57 o
  -3  13   3       16.13        8.06     12.72 o
  -2  13   3      225.26      226.08     22.99 o
  -1  13   3     9506.84     9511.73    148.36 o
   0  13   3      152.08      131.46     16.79 o
   1  13   3     3902.19     3875.15    183.18 o
   2  13   3      305.03      302.54     24.08 o
   3  13   3      314.56      254.89     62.03 o
   4  13   3        6.23       19.53     21.89 o
   5  13   3      495.43      545.19     28.77 o
   6  13   3      297.30      295.19     23.67 o
   7  13   3     2769.89     2790.73     92.68 o
  -8  14   3      271.73      302.83     27.52 o
  -7  14   3     1821.80     1809.89     47.71 o
  -6  14   3       61.28       42.41     18.73 o
  -5  14   3     4580.46     4564.34    179.89 o
  -4  14   3       47.93       25.01     18.05 o
  -3  14   3      208.98      197.04     32.84 o
  -2  14   3      239.11      286.08     35.03 o
  -1  14   3       16.36       41.60     29.19 o
   0  14   3       10.13        1.98     13.64 o
   1  14   3     2996.74     2995.87    125.52 o
   2  14   3       20.58        9.27     18.91 o
   3  14   3      734.34      655.91     31.47 o
   4  14   3      203.30      218.34     24.24 o
   5  14   3     1091.27     1191.42     39.57 o
   6  14   3      164.06      175.41     23.32 o
   7  14   3      138.08      148.88     39.41 o
  -7  15   3      644.12      618.79     33.26 o
  -6  15   3       59.54       68.17     22.99 o
  -5  15   3       50.48       49.34     21.30 o
  -4  15   3        5.64       25.18     17.82 o
  -3  15   3        1.67       34.30     30.65 o
  -2  15   3      239.60      230.61     35.76 o
  -1  15   3     2416.20     2430.94     83.20 o
   0  15   3      229.61      276.59     38.68 o
   1  15   3     2083.91     2159.04     48.92 o
   2  15   3      276.46      282.70     34.67 o
   3  15   3       28.26       36.03     22.62 o
   4  15   3       13.98       36.32     22.44 o
   5  15   3      401.39      386.75     29.07 o
  -5  16   3     1995.33     1938.48     49.15 o
  -4  16   3     1280.76     1267.65     63.49 o
  -3  16   3        0.57       13.14     32.84 o
  -2  16   3      453.19      408.68     44.52 o
  -1  16   3      115.33      151.80     40.14 o
   0  16   3      196.48      253.97     41.60 o
   1  16   3     1099.29      999.09     59.84 o
   2  16   3       65.84       43.28     25.54 o
   3  16   3      468.41      455.95     30.11 o
   4  16   3      572.88      558.24     32.77 o
  -2  17   3     1212.32     1271.30     67.14 o
  -1  17   3     1813.26     1978.47     84.66 o
   0  17   3       30.30       21.16     37.95 o
   1  17   3     1390.06     1414.34     72.25 o
 -14   0   4     2522.30     2683.45    108.01 o
 -12   0   4     3295.18     3481.17    155.45 o
 -10   0   4       81.52       40.84     21.93 o
  -8   0   4     4391.13     4381.19     67.43 o
  -6   0   4    31621.60    32161.72    384.66 o
  -4   0   4      112.12       87.88      7.88 o
  -2   0   4      165.12      185.75      6.89 o
   0   0   4    17121.15    17826.72    165.14 o
   2   0   4    13058.36    12597.53    195.26 o
   4   0   4       21.32       19.89      9.59 o
   6   0   4     3385.38     3281.16     67.34 o
   8   0   4     5940.99     5426.37    120.05 o
  10   0   4      651.69      662.94     38.70 o
  12   0   4      622.24      711.79     44.89 o
 -14   1   4        1.41      -30.16     30.16 o
 -13   1   4       30.77       66.47     29.15 o
 -12   1   4     2202.15     2292.04     49.09 o
 -11   1   4       68.12       70.78     16.73 o
 -10   1   4        2.56       10.27     14.10 o
  -9   1   4      435.63      419.25     15.94 o
  -8   1   4     3567.62     3599.02     40.51 o
  -7   1   4       22.08       24.31      5.52 o
  -6   1   4      244.01      248.87      8.13 o
  -5   1   4       99.55      101.63      6.69 o
  -4   1   4     9880.05     9944.38     69.96 o
  -3   1   4     3341.00     3467.58     27.22 o
  -2   1   4     6246.58     6370.76     44.24 o
  -1   1   4     2370.95     2580.07     19.72 o
   0   1   4    13733.38    14102.32    112.70 o
   1   1   4     1297.76     1403.77     16.57 o
   2   1   4     1184.76     1365.08     18.39 o
   3   1   4      118.48      161.60      7.40 o
   4   1   4      402.15      424.21     13.90 o
   5   1   4       73.77       73.71      8.26 o
   6   1   4    12497.72    12093.64    137.38 o
   7   1   4      217.35      225.85     16.29 o
   8   1   4     3624.17     3574.74     57.47 o
   9   1   4        4.65       21.29     15.04 o
  10   1   4        0.73      -14.72     16.04 o
  11   1   4       11.38       35.57     22.75 o
  12   1   4      369.49      342.90     26.15 o
 -14   2   4     1765.50     1890.45     67.55 o
 -13   2   4       16.05       20.34     28.84 o
 -12   2   4      692.56      640.64     51.82 o
 -11   2   4      136.80      129.10     21.68 o
 -10   2   4      101.63      124.79     12.77 o
  -9   2   4       15.71       15.24     10.27 o
  -8   2   4     2259.59     2159.69     31.21 o
  -7   2   4      805.75      835.68     29.97 o
  -6   2   4    23592.89    23169.82    171.98 o
  -5   2   4      834.85      786.65     18.85 o
  -4   2   4     7787.47     7965.28     60.44 o
  -3   2   4      352.40      361.15      6.81 o
  -2   2   4     2354.40     2475.75     21.52 o
  -1   2   4    13924.33    15138.45    105.07 o
   0   2   4    18110.63    18228.83    144.93 o
   1   2   4      634.14      701.53      9.76 o
   2   2   4    26215.34    26860.84    231.60 o
   3   2   4     1407.00     1394.64     19.09 o
   4   2   4       20.24       42.93      5.17 o
   5   2   4      219.09      198.08     12.08 o
   6   2   4      529.42      458.76     17.86 o
   7   2   4      204.68      141.96     14.87 o
   8   2   4     2814.92     2953.29     55.30 o
   9   2   4      112.81      106.28     17.14 o
  10   2   4      279.83      264.91     21.58 o
  11   2   4       63.55       56.14     19.18 o
  12   2   4      138.43      199.75     28.50 o
 -13   3   4      178.08      145.76     32.18 o
 -12   3   4     1093.18     1120.82     47.96 o
 -11   3   4      328.72      330.71     21.91 o
 -10   3   4       50.45       61.89     13.36 o
  -9   3   4      215.29      214.95     13.63 o
  -8   3   4     2637.86     2641.36     32.66 o
  -7   3   4     1829.82     1757.29     19.72 o
  -6   3   4       57.57       42.60      4.86 o
  -5   3   4      413.99      396.64      8.36 o
  -4   3   4     1869.85     1951.73     16.40 o
  -3   3   4     1913.87     1862.65     18.57 o
  -2   3   4    11258.87    11729.23     86.97 o
  -1   3   4     3618.98     3987.28     30.13 o
   0   3   4     6326.36     6207.58     51.95 o
   1   3   4     5071.00     5368.98     49.89 o
   2   3   4       98.03      149.66      6.04 o
   3   3   4     1542.52     1739.73     23.55 o
   4   3   4       84.86       63.81      6.60 o
   5   3   4     4022.89     3969.91     62.71 o
   6   3   4     6524.83     6226.47     89.99 o
   7   3   4       86.56       77.44     13.03 o
   8   3   4     1726.26     1803.13     36.48 o
   9   3   4      185.32      193.57     18.86 o
  10   3   4        0.25        8.67     17.27 o
  11   3   4       40.59       36.27     19.30 o
  12   3   4      278.44      307.60     39.14 o
 -13   4   4      287.93      288.27     50.36 o
 -12   4   4     2169.54     2174.82     64.28 o
 -11   4   4     2367.28     2401.49     42.56 o
 -10   4   4      393.12      390.36     22.10 o
  -9   4   4     1050.31     1049.89     29.54 o
  -8   4   4     4430.36     4341.92     47.57 o
  -7   4   4       81.55       88.23      7.03 o
  -6   4   4    15080.78    14985.46    122.67 o
  -5   4   4     4618.23     4639.82     38.60 o
  -4   4   4     1244.37     1183.76     15.79 o
  -3   4   4       27.28       54.24      4.39 o
  -2   4   4     3887.07     3936.85     37.45 o
  -1   4   4     2221.31     2182.08     20.77 o
   0   4   4    13834.17    14421.67    147.52 o
   1   4   4      449.47      529.70     10.99 o
   2   4   4     8947.71     8921.65     73.34 o
   3   4   4     2815.27     2707.68     32.93 o
   4   4   4      372.83      373.92     10.05 o
   5   4   4        9.38       12.80      9.23 o
   6   4   4     2017.39     1918.72     53.54 o
   7   4   4     2328.07     2303.28     40.32 o
   8   4   4     2695.44     2514.33     44.00 o
   9   4   4      222.00      221.90     19.61 o
  10   4   4      456.62      532.38     26.65 o
  11   4   4      103.92      113.88     24.66 o
 -13   5   4      556.12      621.05     64.95 o
 -12   5   4      693.55      664.11     60.57 o
 -11   5   4      242.26      270.02     44.52 o
 -10   5   4       12.18        0.51     13.24 o
  -9   5   4     1801.76     1759.11     29.75 o
  -8   5   4       22.28       21.36      6.65 o
  -7   5   4     1976.33     1956.04     33.68 o
  -6   5   4      446.38      448.02     11.53 o
  -5   5   4      225.57      228.42      7.21 o
  -4   5   4      342.93      341.65      8.90 o
  -3   5   4    15623.06    16277.12    126.48 o
  -2   5   4     4693.36     4904.70     41.40 o
  -1   5   4     2240.17     2356.90     20.99 o
   0   5   4     5109.70     5225.36     59.94 o
   1   5   4     4917.74     4876.86     54.07 o
   2   5   4     1279.43     1367.15     18.57 o
   3   5   4      794.74      803.66     13.25 o
   4   5   4     1094.87     1069.66     18.24 o
   5   5   4     5086.42     5017.92     67.10 o
   6   5   4     3114.57     2963.05     64.31 o
   7   5   4       98.91      118.16     10.46 o
   8   5   4     1645.29     1655.53     40.03 o
   9   5   4      908.45      964.05     29.33 o
  10   5   4      220.25      280.85     22.76 o
  11   5   4      196.02      166.62     25.47 o
 -13   6   4      180.47      202.88     49.63 o
 -12   6   4      950.78     1023.17     73.71 o
 -11   6   4     1798.10     1635.46     80.28 o
 -10   6   4     1665.71     1665.78     34.70 o
  -9   6   4      389.28      396.48     18.89 o
  -8   6   4     1844.03     1826.52     24.89 o
  -7   6   4     1765.52     1760.90     23.99 o
  -6   6   4     5383.85     5307.24     51.82 o
  -5   6   4     4433.21     4412.58     42.23 o
  -4   6   4     5725.57     5564.80     51.39 o
  -3   6   4     1412.54     1426.62     15.82 o
  -2   6   4     6925.32     6725.43     52.16 o
  -1   6   4     7077.22     6935.76     58.33 o
   0   6   4     4034.47     3986.84     34.28 o
   1   6   4       10.96       14.07      6.88 o
   2   6   4     5650.55     5601.20     50.06 o
   3   6   4     5835.28     5706.45     51.74 o
   4   6   4      271.74      258.13      9.32 o
   5   6   4       88.88      100.84     17.10 o
   6   6   4       82.94       73.55     14.90 o
   7   6   4      968.20      998.97     27.42 o
   8   6   4      374.06      417.62     23.81 o
   9   6   4      574.83      632.56     26.68 o
  10   6   4      517.47      523.64     40.34 o
  11   6   4      448.26      436.38     38.84 o
 -12   7   4      234.90      245.94     49.63 o
 -11   7   4     1737.94     1540.59     83.20 o
 -10   7   4      176.30      214.40     21.89 o
  -9   7   4      957.01      974.19     39.40 o
  -8   7   4      575.08      517.18     16.61 o
  -7   7   4     3778.68     3644.81     46.61 o
  -6   7   4      549.10      530.35     19.39 o
  -5   7   4      203.84      199.19     10.22 o
  -4   7   4      431.41      438.86     11.36 o
  -3   7   4     4465.68     4268.19     36.41 o
  -2   7   4      179.45      187.37      6.39 o
  -1   7   4       15.41       28.32      5.46 o
   0   7   4     2091.17     1989.48     19.95 o
   1   7   4     5900.25     6031.12     53.26 o
   2   7   4     1296.00     1336.61     18.19 o
   3   7   4      100.71      108.23      8.81 o
   4   7   4      266.36      282.92     11.19 o
   5   7   4     4357.60     4271.00     56.32 o
   6   7   4      778.79      715.77     27.49 o
   7   7   4       78.78       90.46     14.74 o
   8   7   4      939.83      930.49     29.71 o
   9   7   4      525.44      549.32     36.25 o
  10   7   4      599.53      659.00     61.30 o
  11   7   4     1028.66     1026.09     75.90 o
 -12   8   4      217.27      288.27     56.19 o
 -11   8   4      834.35      804.29     41.91 o
 -10   8   4     4176.39     4297.60     87.68 o
  -9   8   4      634.57      601.61     25.57 o
  -8   8   4     2386.00     2282.88     33.73 o
  -7   8   4      970.17      949.23     21.33 o
  -6   8   4     1577.10     1543.75     37.44 o
  -5   8   4     2999.07     2935.52     46.18 o
  -4   8   4     4896.82     4774.04     56.31 o
  -3   8   4      276.13      267.07     11.65 o
  -2   8   4     5952.44     5747.06     56.51 o
  -1   8   4     3603.95     3470.95     33.76 o
   0   8   4     2958.51     2962.39     28.60 o
   1   8   4      736.89      760.58     15.88 o
   2   8   4     3589.42     3638.18     41.15 o
   3   8   4     2116.74     2121.11     39.95 o
   4   8   4     2506.28     2500.53     32.27 o
   5   8   4      851.55      833.74     24.71 o
   6   8   4     2586.07     2590.40     42.05 o
   7   8   4     1119.28     1209.60     34.89 o
   8   8   4       71.61       93.41     39.41 o
   9   8   4       89.53       75.90     39.41 o
  10   8   4      119.93      148.88     48.17 o
 -12   9   4       85.15       72.98     50.36 o
 -11   9   4      384.30      409.73     34.35 o
 -10   9   4       32.37       11.23     23.14 o
  -9   9   4     1568.97     1475.09     30.52 o
  -8   9   4     1278.60     1313.75     26.25 o
  -7   9   4      327.29      345.33     24.48 o
  -6   9   4      371.82      355.50     16.53 o
  -5   9   4      565.52      601.37     21.12 o
  -4   9   4     3343.59     3287.37     49.61 o
  -3   9   4     8713.32     8494.82     92.27 o
  -2   9   4      809.88      787.97     14.56 o
  -1   9   4      793.66      756.04     22.44 o
   0   9   4      118.55      135.28     12.56 o
   1   9   4     2920.31     2826.45     46.56 o
   2   9   4     2714.38     2732.64     33.99 o
   3   9   4     1774.48     1751.28     28.81 o
   4   9   4     3531.01     3499.98     53.34 o
   5   9   4     1274.54     1585.94     51.09 o
   6   9   4      121.79      132.97     18.54 o
   7   9   4      107.66      113.83     23.59 o
   8   9   4      339.13      362.71     48.17 o
   9   9   4       38.62       41.60     40.14 o
  10   9   4      979.96     1060.39     75.90 o
 -11  10   4      374.43      373.34     36.46 o
 -10  10   4     2237.08     2332.59     64.00 o
  -9  10   4      288.84      366.79     20.67 o
  -8  10   4     1915.04     1882.25     33.14 o
  -7  10   4      144.07      158.10     15.48 o
  -6  10   4      177.51      190.55     21.17 o
  -5  10   4     3213.37     3108.45     50.31 o
  -4  10   4     3109.39     3036.96     47.86 o
  -3  10   4     3247.66     3066.32     40.56 o
  -2  10   4    11685.04    11735.29    108.84 o
  -1  10   4      353.91      319.13     12.90 o
   0  10   4       35.79       44.16     11.45 o
   1  10   4      110.38      111.62     20.07 o
   2  10   4      502.52      505.55     23.74 o
   3  10   4     1480.60     1474.82     31.66 o
   4  10   4     5227.12     5177.27     72.99 o
   5  10   4       60.14       93.68     26.55 o
   6  10   4      862.33      875.19     38.13 o
   7  10   4      375.44      391.59     30.68 o
   8  10   4      134.22      141.58     40.87 o
   9  10   4      328.61      354.68     54.73 o
 -11  11   4      229.43      291.92     54.73 o
 -10  11   4       12.41        5.70     26.58 o
  -9  11   4      289.70      278.06     22.53 o
  -8  11   4     1908.03     1926.26     95.22 o
  -7  11   4       26.84       33.76     14.21 o
  -6  11   4      142.42      117.76     14.99 o
  -5  11   4        8.40       15.57     13.85 o
  -4  11   4     1549.62     1459.83     31.59 o
  -3  11   4      573.62      618.70     26.33 o
  -2  11   4     1363.58     1263.09     21.16 o
  -1  11   4      128.20      130.22     12.96 o
   0  11   4      616.03      547.51     24.19 o
   1  11   4      484.59      468.36     23.89 o
   2  11   4     5130.48     5072.40     86.69 o
   3  11   4       91.57      110.98     49.63 o
   4  11   4     2051.20     2084.60     47.38 o
   5  11   4     2063.70     2098.83     40.42 o
   6  11   4       16.54       30.24     22.03 o
   7  11   4       18.78       15.59     23.79 o
   8  11   4      287.13      268.99     37.58 o
   9  11   4      303.23      396.28     54.73 o
 -10  12   4     3664.08     3906.07     87.88 o
  -9  12   4       17.46       17.63     18.10 o
  -8  12   4      267.27      262.39     27.79 o
  -7  12   4       16.32       42.00     15.34 o
  -6  12   4       21.27       24.05     14.80 o
  -5  12   4      192.89      193.53     16.12 o
  -4  12   4     3229.54     3245.91     52.04 o
  -3  12   4       56.32       58.42     12.04 o
  -2  12   4     6952.54     6949.19    112.75 o
  -1  12   4      131.93      138.45     15.24 o
   0  12   4      159.59      184.23     24.45 o
   1  12   4        0.93      -15.38     15.38 o
   2  12   4       72.13       64.65     24.81 o
   3  12   4      119.83      138.14     19.53 o
   4  12   4     1827.72     1859.69     45.49 o
   5  12   4       41.09       32.25     28.10 o
   6  12   4     1654.68     1698.51     40.64 o
   7  12   4      164.77      135.01     37.22 o
   8  12   4       28.45       54.00     37.95 o
  -9  13   4      102.47      125.67     27.73 o
  -8  13   4      810.89      839.12     31.03 o
  -7  13   4       13.07       -8.19     17.17 o
  -6  13   4      221.09      207.67     20.10 o
  -5  13   4      203.03      220.38     19.58 o
  -4  13   4     1777.86     1814.23     42.38 o
  -3  13   4       88.81      108.74     28.46 o
  -2  13   4      431.29      460.83     27.06 o
  -1  13   4       76.26       66.04     13.41 o
   0  13   4      474.04      438.51     23.72 o
   1  13   4      151.62      130.67     20.14 o
   2  13   4     4389.02     4397.92     79.98 o
   3  13   4        9.61       35.01     19.35 o
   4  13   4     2476.72     2499.67    110.93 o
   5  13   4       74.35       61.67     19.99 o
   6  13   4       24.06        1.40     18.09 o
   7  13   4       43.04       19.70     35.76 o
  -8  14   4      750.53      782.92     36.25 o
  -7  14   4      181.69      169.25     24.75 o
  -6  14   4       68.45       63.08     21.37 o
  -5  14   4        1.80       -4.38     16.74 o
  -4  14   4     1994.69     2042.76     89.03 o
  -3  14   4        9.48       34.30     29.92 o
  -2  14   4     6511.23     6607.10    112.23 o
  -1  14   4      400.62      381.68     39.41 o
   0  14   4        1.32       20.85     15.91 o
   1  14   4       82.30       73.98     20.16 o
   2  14   4      129.81      119.46     21.53 o
   3  14   4       11.50        8.35     20.34 o
   4  14   4     3190.39     3336.62     68.09 o
   5  14   4      142.84      125.42     23.79 o
   6  14   4      982.32     1059.31     36.78 o
  -7  15   4      390.54      374.72     29.15 o
  -6  15   4      379.43      430.24     28.84 o
  -5  15   4       24.78        7.11     20.80 o
  -4  15   4      886.43      933.40     54.73 o
  -3  15   4        5.04       55.46     32.11 o
  -2  15   4      292.60      293.13     32.48 o
  -1  15   4      244.07      162.01     38.68 o
   0  15   4      570.10      604.27     47.44 o
   1  15   4      471.23      424.46     41.23 o
   2  15   4     1360.76     1351.80     41.77 o
   3  15   4      203.85      173.00     24.51 o
   4  15   4     1590.95     1705.62     48.23 o
   5  15   4       19.21       41.40     34.67 o
  -5  16   4      261.85      282.43     43.06 o
  -4  16   4      855.32      901.29     56.92 o
  -3  16   4       55.22        7.30     35.03 o
  -2  16   4     1621.91     1709.27     53.36 o
  -1  16   4      161.39      162.74     40.87 o
   0  16   4        1.11      -25.54     34.30 o
   1  16   4        2.38       -0.75     18.89 o
   2  16   4       16.35       -5.65     21.71 o
   3  16   4      153.08      166.72     26.03 o
 -13   0   5        3.86       48.90     38.68 o
 -11   0   5     5314.73     5221.93    204.71 o
  -9   0   5     2729.59     2807.47     50.36 o
  -7   0   5      133.09      173.23     14.17 o
  -5   0   5     8919.69     8740.17     94.55 o
  -3   0   5    30262.34    30204.31    308.35 o
  -1   0   5     3877.22     3906.08     40.90 o
   1   0   5      541.53      565.50     15.08 o
   3   0   5    18857.84    19045.57    293.76 o
   5   0   5    17762.40    16770.63    368.55 o
   7   0   5      941.43      832.58     55.46 o
   9   0   5      254.78      272.16     29.40 o
  11   0   5     4855.82     5025.02    108.88 o
 -14   1   5        1.28      -20.43     43.42 o
 -13   1   5        3.51       38.31     39.41 o
 -12   1   5      423.83      432.55     25.44 o
 -11   1   5      365.45      392.56     22.53 o
 -10   1   5       14.71       21.98     11.08 o
  -9   1   5    10375.34    10533.20    102.99 o
  -8   1   5      235.86      242.81      9.95 o
  -7   1   5     1490.17     1385.12     18.36 o
  -6   1   5      808.29      881.25     12.99 o
  -5   1   5     1834.42     1844.38     18.20 o
  -4   1   5      257.91      246.00      7.04 o
  -3   1   5     1466.73     1366.73     13.99 o
  -2   1   5        3.30        3.11      3.32 o
  -1   1   5    15167.16    15651.62    104.08 o
   0   1   5      320.53      311.25      6.85 o
   1   1   5       58.11       49.81      8.73 o
   2   1   5     1490.14     1666.30     22.44 o
   3   1   5     2752.05     2695.50     32.13 o
   4   1   5       11.87       18.44      7.78 o
   5   1   5     1706.87     1670.10     59.48 o
   6   1   5      503.55      436.94     23.17 o
   7   1   5      779.38      716.07     24.31 o
   8   1   5       10.48       12.78     14.41 o
   9   1   5     1670.83     1629.65     37.39 o
  10   1   5       51.34       39.11     18.61 o
  11   1   5      246.71      334.34     26.26 o
 -14   2   5        4.58       42.03     32.92 o
 -13   2   5       24.13       29.31     27.74 o
 -12   2   5      133.33      130.54     29.13 o
 -11   2   5     3442.25     3620.65     50.41 o
 -10   2   5       23.53       12.60     14.54 o
  -9   2   5     2469.17     2393.38     33.11 o
  -8   2   5      219.81      239.89     11.77 o
  -7   2   5       25.30       11.45      5.11 o
  -6   2   5      155.35      193.02      8.28 o
  -5   2   5     2767.50     2568.72     23.36 o
  -4   2   5      368.83      374.07      8.90 o
  -3   2   5    24643.59    24508.89    178.07 o
  -2   2   5      365.94      338.24      7.17 o
  -1   2   5      641.52      612.65      8.46 o
   0   2   5      456.19      502.11      8.55 o
   1   2   5     1165.52     1229.05     14.52 o
   2   2   5     4375.56     4632.44     45.25 o
   3   2   5    10642.76    10245.10    103.63 o
   4   2   5      207.73      240.47      8.99 o
   5   2   5     8174.79     8002.17    192.67 o
   6   2   5      813.44      863.85     27.89 o
   7   2   5       40.65       50.97     14.04 o
   8   2   5      516.54      456.30     21.80 o
   9   2   5      355.11      313.13     25.07 o
  10   2   5      447.01      476.99     26.27 o
  11   2   5     1646.91     1604.87     42.32 o
 -13   3   5      266.46      307.74     35.32 o
 -12   3   5       44.63       71.97     13.74 o
 -11   3   5      262.38      278.40     18.60 o
 -10   3   5      124.64      124.33     13.60 o
  -9   3   5     5045.39     4929.68     54.28 o
  -8   3   5     1148.90     1146.08     21.72 o
  -7   3   5     4623.88     4879.93     45.09 o
  -6   3   5      962.87      915.28     18.81 o
  -5   3   5      189.71      199.80      7.28 o
  -4   3   5     1735.37     1737.12     18.57 o
  -3   3   5      193.28      287.46     10.34 o
  -2   3   5     2457.27     2538.46     21.57 o
  -1   3   5     4345.73     4300.87     33.29 o
   0   3   5     3750.64     3901.20     35.78 o
   1   3   5      970.76     1078.93     14.14 o
   2   3   5      978.71     1145.36     16.61 o
   3   3   5     1880.62     1909.95     23.00 o
   4   3   5     3233.57     3249.75     50.25 o
   5   3   5     1307.37     1307.75     25.18 o
   6   3   5       61.34       77.85     14.77 o
   7   3   5       74.01       67.00     14.17 o
   8   3   5     1140.24     1224.20     31.35 o
   9   3   5     1568.94     1539.18     48.45 o
  10   3   5       20.45       29.09     18.83 o
  11   3   5      356.19      381.07     26.41 o
 -13   4   5      234.48      145.96     48.90 o
 -12   4   5      622.36      650.56     40.52 o
 -11   4   5      555.29      625.73     24.43 o
 -10   4   5      300.41      338.38     19.06 o
  -9   4   5      599.83      605.93     36.07 o
  -8   4   5      988.80      984.29     16.03 o
  -7   4   5      872.74      855.01     14.96 o
  -6   4   5     3106.69     3097.04     28.71 o
  -5   4   5     3443.77     3344.48     31.98 o
  -4   4   5      236.69      200.48      6.41 o
  -3   4   5    26879.34    27215.86    197.71 o
  -2   4   5     8370.11     8776.11     67.09 o
  -1   4   5     4179.48     4064.52     31.01 o
   0   4   5     1863.43     1967.96     21.30 o
   1   4   5       26.16       17.95      5.21 o
   2   4   5     2807.40     2679.44     26.70 o
   3   4   5    10870.30    10736.45     96.78 o
   4   4   5      218.55      205.11      9.15 o
   5   4   5    13179.69    12688.92    143.58 o
   6   4   5     2622.99     2513.97     38.29 o
   7   4   5      460.58      439.78     20.63 o
   8   4   5        2.64       -2.34     20.33 o
   9   4   5     1218.26     1182.88     33.71 o
  10   4   5      986.02     1077.10     43.06 o
  11   4   5     1506.58     1505.00     41.67 o
 -13   5   5       60.68      123.33     49.63 o
 -12   5   5        0.49        9.49     39.41 o
 -11   5   5      466.52      442.98     50.36 o
 -10   5   5      577.44      593.98     22.40 o
  -9   5   5     2569.69     2544.97     39.57 o
  -8   5   5      383.69      368.25     12.56 o
  -7   5   5     1424.62     1331.61     18.03 o
  -6   5   5     3328.37     3267.48     32.63 o
  -5   5   5      899.68      932.90     13.34 o
  -4   5   5      840.68      745.58     11.05 o
  -3   5   5     2777.59     2788.24     34.97 o
  -2   5   5     2834.18     3023.09     34.37 o
  -1   5   5     9894.05    10482.93     99.95 o
   0   5   5     5687.71     5659.17     61.27 o
   1   5   5       29.13       37.96      6.48 o
   2   5   5      248.23      236.46      9.90 o
   3   5   5      319.85      277.29      9.12 o
   4   5   5     3142.16     2999.37     47.66 o
   5   5   5      198.83      208.71     25.46 o
   6   5   5      613.50      535.33     24.47 o
   7   5   5        9.97        6.66      9.06 o
   8   5   5     1368.81     1286.16     32.95 o
   9   5   5      561.76      592.01     26.52 o
  10   5   5       10.67      -18.26     18.26 o
  11   5   5      158.95      143.01     23.30 o
 -13   6   5        5.57       39.41     43.79 o
 -12   6   5      459.48      446.63     56.19 o
 -11   6   5     1223.38     1177.16     70.79 o
 -10   6   5       85.23       76.97     15.46 o
  -9   6   5     1075.96     1024.56     28.44 o
  -8   6   5      728.64      715.56     18.93 o
  -7   6   5     1519.30     1429.46     23.28 o
  -6   6   5     1367.52     1319.89     21.62 o
  -5   6   5     5504.12     5588.61     46.61 o
  -4   6   5     1787.61     1831.97     19.40 o
  -3   6   5     5388.48     5199.22     44.80 o
  -2   6   5     8344.02     8426.15     68.76 o
  -1   6   5     2244.23     2262.36     23.80 o
   0   6   5      846.45      819.55     13.16 o
   1   6   5     7707.58     7780.92     91.47 o
   2   6   5    10095.54    10383.51    100.79 o
   3   6   5     3797.80     3632.12     38.43 o
   4   6   5      141.28      139.46     12.77 o
   5   6   5     2369.53     2300.86     37.31 o
   6   6   5      763.17      764.90     28.28 o
   7   6   5      718.56      755.71     24.98 o
   8   6   5      386.03      411.19     22.09 o
   9   6   5      522.50      492.31     25.28 o
  10   6   5      439.29      431.50     28.65 o
 -12   7   5       21.03       -2.92     41.60 o
 -11   7   5      213.61      236.83     29.78 o
 -10   7   5     1280.00     1303.46     44.89 o
  -9   7   5     1704.69     1755.35     35.09 o
  -8   7   5     2325.47     2202.85     33.12 o
  -7   7   5       36.83       39.94     11.23 o
  -6   7   5     4651.40     4550.77     57.59 o
  -5   7   5      775.59      759.25     18.77 o
  -4   7   5     1855.23     1718.95     21.63 o
  -3   7   5     2564.08     2525.21     25.13 o
  -2   7   5      245.45      242.73      7.07 o
  -1   7   5        4.01        5.80      5.50 o
   0   7   5     4985.60     5056.16     48.53 o
   1   7   5      116.79      111.71      8.58 o
   2   7   5      681.16      688.83     19.54 o
   3   7   5      219.62      210.01     12.49 o
   4   7   5     1902.86     1916.82     26.59 o
   5   7   5     1038.62     1054.75     25.60 o
   6   7   5       19.14       19.57     15.67 o
   7   7   5      201.34      208.47     18.27 o
   8   7   5     1722.82     1706.97     30.42 o
   9   7   5       19.53       54.81     20.31 o
  10   7   5      101.70      108.01     45.98 o
 -12   8   5       86.74       48.90     48.90 o
 -11   8   5      156.04      166.80     28.02 o
 -10   8   5      557.10      592.75     35.03 o
  -9   8   5      130.81      128.85     13.11 o
  -8   8   5     1093.84     1051.49     23.70 o
  -7   8   5     1629.86     1678.33     30.85 o
  -6   8   5      735.70      726.46     20.62 o
  -5   8   5     2150.17     2086.40     36.94 o
  -4   8   5     1664.58     1668.41     27.22 o
  -3   8   5     1446.49     1438.62     20.29 o
  -2   8   5     1244.76     1258.19     17.45 o
  -1   8   5     3611.64     3533.72     36.57 o
   0   8   5      245.58      226.79     14.06 o
   1   8   5     9232.44     9247.21     84.48 o
   2   8   5     5184.89     5120.74     51.51 o
   3   8   5     2424.33     2387.00     31.55 o
   4   8   5        5.27        9.94      8.91 o
   5   8   5     2164.64     2213.05     68.89 o
   6   8   5     5130.87     4942.10     66.36 o
   7   8   5     2534.84     2474.63     44.63 o
   8   8   5      187.82      123.99     30.19 o
   9   8   5     1476.06     1436.23     83.93 o
  10   8   5     1362.72     1388.79     87.58 o
 -12   9   5        0.40      -20.85     28.18 o
 -11   9   5     1137.02     1229.56     51.45 o
 -10   9   5       90.22      115.46     26.30 o
  -9   9   5        7.15       19.86     13.48 o
  -8   9   5      358.50      349.23     25.22 o
  -7   9   5      556.17      524.08     18.10 o
  -6   9   5     1705.88     1792.83     49.82 o
  -5   9   5     6518.89     6414.55     86.53 o
  -4   9   5      287.29      279.81     13.66 o
  -3   9   5      882.99      837.26     15.33 o
  -2   9   5     1860.24     1806.96     28.10 o
  -1   9   5       40.28       33.80     11.27 o
   0   9   5     3583.68     3590.93     45.71 o
   1   9   5      294.89      302.59     12.11 o
   2   9   5     1621.77     1564.60     24.96 o
   3   9   5      105.23      125.36     10.86 o
   4   9   5     1661.89     1678.01     26.72 o
   5   9   5      347.67      346.89     21.68 o
   6   9   5      337.48      302.82     22.52 o
   7   9   5      487.23      567.63     38.42 o
   8   9   5     1230.91     1267.65     72.98 o
   9   9   5       10.60      -42.33     42.33 o
 -11  10   5        1.38       -0.89     28.92 o
 -10  10   5       70.11       68.59     26.99 o
  -9  10   5      379.41      346.06     21.36 o
  -8  10   5     1053.07     1014.50     25.28 o
  -7  10   5     4657.53     4553.28    136.83 o
  -6  10   5     1176.78     1175.31     30.54 o
  -5  10   5     1037.76     1028.63     27.97 o
  -4  10   5      420.57      431.14     16.33 o
  -3  10   5      193.63      149.84     12.50 o
  -2  10   5      943.16      895.87     19.87 o
  -1  10   5     3782.25     3658.43     54.28 o
   0  10   5        9.98        4.43     11.92 o
   1  10   5     7242.20     7401.99     97.39 o
   2  10   5      548.96      602.96     21.64 o
   3  10   5       14.53       17.69     11.69 o
   4  10   5        2.16        2.37     11.94 o
   5  10   5      183.81      195.43     16.64 o
   6  10   5      531.02      574.73     29.85 o
   7  10   5     2820.07     2950.78    123.70 o
   8  10   5      112.22      197.77     44.52 o
   9  10   5     1218.39     1283.70     78.82 o
 -10  11   5      455.21      513.46     23.98 o
  -9  11   5       27.41       16.42     17.38 o
  -8  11   5      739.17      687.36     25.07 o
  -7  11   5      365.33      372.36     19.68 o
  -6  11   5      583.67      557.36     23.52 o
  -5  11   5     3527.44     3526.71     55.92 o
  -4  11   5      604.08      541.44     21.00 o
  -3  11   5       31.17        8.95     14.38 o
  -2  11   5      299.68      292.90     13.16 o
  -1  11   5     1838.83     1802.40     34.59 o
   0  11   5     1418.27     1454.78     37.86 o
   1  11   5      289.23      317.24     31.02 o
   2  11   5        5.64       31.40     16.77 o
   3  11   5     3316.93     3203.30     62.10 o
   4  11   5        5.16       29.11     16.66 o
   5  11   5      313.64      365.64     21.60 o
   6  11   5      158.90      166.16     26.18 o
   7  11   5      596.39      654.61     49.26 o
   8  11   5      287.56      264.18     51.09 o
 -10  12   5      607.31      720.99     61.06 o
  -9  12   5      224.77      203.59     21.36 o
  -8  12   5       74.57       68.04     19.05 o
  -7  12   5     4436.86     4554.82     71.36 o
  -6  12   5      192.27      171.89     17.20 o
  -5  12   5      718.40      730.51     26.68 o
  -4  12   5      197.54      189.99     16.18 o
  -3  12   5       35.22       16.45     14.92 o
  -2  12   5      246.44      268.99     14.18 o
  -1  12   5     2739.05     2758.86     54.03 o
   0  12   5       37.30       40.93     17.18 o
   1  12   5     7425.55     7479.66    120.49 o
   2  12   5      818.13      762.95     32.22 o
   3  12   5      258.14      275.83     23.37 o
   4  12   5      143.23      164.87     21.51 o
   5  12   5        1.01       -9.70     17.28 o
   6  12   5       73.82       81.74     35.03 o
   7  12   5     2238.30     2430.94     90.49 o
  -9  13   5      141.75      153.68     27.42 o
  -8  13   5      312.55      265.53     23.01 o
  -7  13   5      122.00       91.48     19.78 o
  -6  13   5      388.32      370.20     22.62 o
  -5  13   5     3478.03     3499.49     66.42 o
  -4  13   5      198.65      233.02     18.89 o
  -3  13   5      333.17      373.65     26.03 o
  -2  13   5      106.93       89.59     21.14 o
  -1  13   5     1197.42     1166.24     33.28 o
   0  13   5       85.27       64.51     21.89 o
   1  13   5      553.85      540.06     43.06 o
   2  13   5        5.55       12.87     19.53 o
   3  13   5     1665.67     1531.55     43.07 o
   4  13   5        5.92       19.20     20.47 o
   5  13   5      576.27      576.39     40.14 o
   6  13   5      101.10       22.62     35.03 o
  -8  14   5      103.37      102.32     39.77 o
  -7  14   5     2107.34     2079.61     51.86 o
  -6  14   5       51.42       74.13     21.89 o
  -5  14   5      505.34      536.48     24.47 o
  -4  14   5      109.09      126.25     32.84 o
  -3  14   5      451.03      463.65     29.88 o
  -2  14   5       12.25       42.33     32.11 o
  -1  14   5     1561.91     1601.89     68.60 o
   0  14   5       41.40       26.52     18.35 o
   1  14   5     5822.80     5780.87     99.50 o
   2  14   5        5.26      -11.42     20.34 o
   3  14   5      130.84      113.91     22.71 o
   4  14   5      120.46      126.02     23.67 o
   5  14   5       21.81       43.60     21.91 o
  -6  15   5        4.29        7.06     21.71 o
  -5  15   5     2540.16     2571.79     86.12 o
  -4  15   5      224.90      224.05     37.95 o
  -3  15   5      133.65       62.03     35.03 o
  -2  15   5      172.43      243.02     39.41 o
  -1  15   5     1351.32     1488.05     70.06 o
   0  15   5        7.05       16.20     18.22 o
   1  15   5      277.76      244.87     25.03 o
   2  15   5        2.75      -10.38     21.37 o
   3  15   5      465.98      494.61     31.22 o
   4  15   5      458.07      491.47     31.36 o
  -4  16   5      455.50      445.90     46.71 o
  -3  16   5       16.11       40.14     36.49 o
  -2  16   5       35.76       37.22     37.22 o
  -1  16   5     2065.03     1970.44     79.55 o
   0  16   5       83.91       59.84     37.22 o
   1  16   5     2576.95     2629.29     58.53 o
   2  16   5      487.43      532.47     31.88 o
 -14   0   6      158.38       97.06     49.63 o
 -12   0   6     3158.36     3269.07    148.51 o
 -10   0   6     2189.18     2238.80     45.36 o
  -8   0   6     4076.67     3955.09     53.30 o
  -6   0   6     1082.24     1126.67     20.31 o
  -4   0   6      565.90      525.99     13.92 o
  -2   0   6     7640.16     7884.90     78.54 o
   0   0   6    19872.52    19911.00    167.64 o
   2   0   6      156.80      105.82     13.30 o
   4   0   6        1.87       10.95     20.43 o
   6   0   6     2242.68     2195.95     78.09 o
   8   0   6     4292.97     4218.95     90.05 o
  10   0   6       86.34       82.35     30.19 o
 -13   1   6        1.39       -8.11     29.15 o
 -12   1   6     2013.77     2127.81     79.92 o
 -11   1   6      158.48      141.34     14.73 o
 -10   1   6        6.35       22.95      9.79 o
  -9   1   6       86.51       88.73     14.87 o
  -8   1   6     1122.00     1084.01     18.15 o
  -7   1   6      558.49      594.54     12.15 o
  -6   1   6    20344.65    19881.72    146.59 o
  -5   1   6      137.59      151.49      7.14 o
  -4   1   6     5183.39     5181.23     40.46 o
  -3   1   6       30.96       39.25      4.40 o
  -2   1   6       56.46       66.30      6.12 o
  -1   1   6      520.84      580.33     10.40 o
   0   1   6    10174.61    10564.75     80.76 o
   1   1   6      129.61      114.13      6.89 o
   2   1   6    10208.88     9901.72     90.28 o
   3   1   6      232.51      203.68      8.85 o
   4   1   6       45.63       34.30     15.48 o
   5   1   6      357.45      289.90     22.96 o
   6   1   6        3.60       14.96     17.55 o
   7   1   6        5.15      -12.87     15.17 o
   8   1   6     1366.21     1300.07     33.88 o
   9   1   6        7.51       18.64     17.48 o
  10   1   6      695.88      756.10     31.77 o
  11   1   6       76.84       63.99     22.52 o
 -13   2   6      311.68      321.06     35.28 o
 -12   2   6      423.15      474.27     35.80 o
 -11   2   6        0.96       -6.12     14.05 o
 -10   2   6      123.38      141.79     11.00 o
  -9   2   6       46.96       38.60      9.44 o
  -8   2   6     4494.91     4601.85     53.05 o
  -7   2   6        3.36        2.10      6.28 o
  -6   2   6      459.94      462.14     13.34 o
  -5   2   6      213.23      178.34     10.03 o
  -4   2   6     1939.14     1868.95     17.94 o
  -3   2   6       33.51       28.34      4.64 o
  -2   2   6     1038.03     1067.39     12.70 o
  -1   2   6     2255.61     2336.49     20.65 o
   0   2   6    17877.43    18083.69    134.98 o
   1   2   6     2454.55     2534.84     25.33 o
   2   2   6      511.04      443.11     20.94 o
   3   2   6      925.72     1009.05     18.37 o
   4   2   6      451.97      455.46     19.11 o
   5   2   6     1992.51     1927.71     49.28 o
   6   2   6     5950.84     5588.43    119.62 o
   7   2   6        1.10       -1.16     13.76 o
   8   2   6     4222.34     4088.74     62.72 o
   9   2   6      139.08      123.42     19.72 o
  10   2   6       91.41      122.37     21.75 o
  11   2   6      171.60      154.75     24.39 o
 -13   3   6        0.63        2.04     28.55 o
 -12   3   6     2995.36     3041.13    132.82 o
 -11   3   6      545.94      570.36     30.41 o
 -10   3   6      762.43      757.86     25.39 o
  -9   3   6       58.92       69.30      9.09 o
  -8   3   6     1748.59     1720.84     21.77 o
  -7   3   6     1255.41     1229.87     16.51 o
  -6   3   6    12922.99    12421.11    101.68 o
  -5   3   6     3698.97     3804.02     33.13 o
  -4   3   6     4906.04     4741.43     39.71 o
  -3   3   6     9687.36    10120.81     72.67 o
  -2   3   6     3122.58     3384.39     28.28 o
  -1   3   6     1053.05      999.50     10.55 o
   0   3   6     6192.17     6361.23     51.34 o
   1   3   6      268.69      269.69      8.35 o
   2   3   6    10474.81    10541.21    131.49 o
   3   3   6     2609.55     2617.59     37.64 o
   4   3   6       74.93       81.29     13.01 o
   5   3   6       79.31       79.44     18.58 o
   6   3   6      624.47      564.24     26.66 o
   7   3   6      575.22      559.63     27.39 o
   8   3   6     2436.01     2337.80     45.15 o
   9   3   6       23.13       44.76     18.11 o
  10   3   6      458.25      482.52     28.24 o
 -13   4   6      315.38      348.84     58.38 o
 -12   4   6      500.04      452.47     57.65 o
 -11   4   6       60.37       77.86     21.45 o
 -10   4   6      168.35      187.19     14.78 o
  -9   4   6     3356.99     3239.66     57.23 o
  -8   4   6     3040.01     3086.92     32.59 o
  -7   4   6      989.76      953.68     16.07 o
  -6   4   6      872.57      891.51     15.31 o
  -5   4   6     2246.26     2206.90     21.91 o
  -4   4   6      657.15      681.85     12.75 o
  -3   4   6    13117.25    13569.21    102.00 o
  -2   4   6      212.09      184.42      7.70 o
  -1   4   6     2510.29     2597.18     23.47 o
   0   4   6    11650.85    11800.10     84.99 o
   1   4   6     2000.91     2060.19     22.95 o
   2   4   6     1508.12     1514.17     18.29 o
   3   4   6      185.68      203.02     12.46 o
   4   4   6       82.20       96.20     17.55 o
   5   4   6      117.58      144.11     16.71 o
   6   4   6     1212.37     1232.20     37.60 o
   7   4   6       49.37       72.07     18.38 o
   8   4   6     2397.38     2456.19     46.41 o
   9   4   6      235.83      234.24     22.54 o
  10   4   6        4.47        8.30     18.88 o
 -13   5   6        2.42      -35.03     40.87 o
 -12   5   6     1402.80     1439.15     80.28 o
 -11   5   6     1846.20     1644.95     80.28 o
 -10   5   6     1054.82     1074.54     25.95 o
  -9   5   6      594.98      572.92     15.11 o
  -8   5   6     1006.50      977.50     17.83 o
  -7   5   6      584.44      562.14     14.49 o
  -6   5   6     5591.25     5502.09     46.96 o
  -5   5   6     1425.52     1394.06     16.04 o
  -4   5   6     1781.81     1700.52     24.10 o
  -3   5   6      544.98      660.91     11.85 o
  -2   5   6      213.44      195.49      7.01 o
  -1   5   6     2346.53     2303.87     25.88 o
   0   5   6     4679.21     4643.76     42.51 o
   1   5   6      149.68      115.13      8.19 o
   2   5   6     8157.98     7999.21     80.76 o
   3   5   6     1552.65     1483.68     24.07 o
   4   5   6      566.07      672.18     57.29 o
   5   5   6      149.57      147.76     20.55 o
   6   5   6      343.50      313.37     22.29 o
   7   5   6     1511.53     1458.88     42.32 o
   8   5   6      556.27      517.43     24.82 o
   9   5   6        3.58       -9.27     17.55 o
  10   5   6      116.37       80.07     20.96 o
 -13   6   6      947.02      914.43     74.44 o
 -12   6   6        2.02      -42.33     42.33 o
 -11   6   6      617.84      550.13     35.03 o
 -10   6   6        5.75        2.44     14.85 o
  -9   6   6     1991.38     1942.22     50.74 o
  -8   6   6      439.65      424.23     16.74 o
  -7   6   6     2191.51     2174.31     27.79 o
  -6   6   6       32.38       21.40      7.27 o
  -5   6   6     1352.49     1292.19     18.17 o
  -4   6   6      357.49      353.60      9.27 o
  -3   6   6     2334.77     2282.07     22.83 o
  -2   6   6     1522.65     1525.23     18.08 o
  -1   6   6     1895.57     1871.63     23.35 o
   0   6   6     2403.51     2274.64     27.94 o
   1   6   6     1135.76     1091.07     22.62 o
   2   6   6     1384.78     1366.22     22.16 o
   3   6   6      692.00      720.32     24.59 o
   4   6   6     4647.07     4577.82     60.02 o
   5   6   6     2222.12     2181.39     51.42 o
   6   6   6     2737.66     2674.06     52.54 o
   7   6   6      209.48      215.64     22.40 o
   8   6   6     1647.98     1777.89     40.92 o
   9   6   6      350.02      401.35     25.08 o
  10   6   6      573.72      648.94     34.02 o
 -12   7   6      269.18      256.39     32.59 o
 -11   7   6     1370.59     1461.79     61.30 o
 -10   7   6     2015.72     2059.44     56.64 o
  -9   7   6       21.69       29.39     11.69 o
  -8   7   6     3271.33     3300.30     47.34 o
  -7   7   6     1790.12     1728.33     30.80 o
  -6   7   6     3499.09     3411.98     42.01 o
  -5   7   6     4247.55     4232.79     44.27 o
  -4   7   6     1453.99     1385.76     21.18 o
  -3   7   6     4874.93     4796.93     42.88 o
  -2   7   6     2991.69     2830.45     27.73 o
  -1   7   6     2599.01     2535.97     29.12 o
   0   7   6     1743.30     1672.82     32.27 o
   1   7   6       14.90        5.52      8.54 o
   2   7   6      811.75      839.28     18.34 o
   3   7   6     4647.33     4592.54     51.24 o
   4   7   6     2059.09     2039.39     35.57 o
   5   7   6      250.71      260.12     17.10 o
   6   7   6     1942.73     1770.55     59.84 o
   7   7   6      828.45      918.96     33.97 o
   8   7   6       47.58       30.98     20.75 o
   9   7   6        1.14      -17.90     17.90 o
 -12   8   6       68.87       17.07     28.74 o
 -11   8   6       87.30       55.00     27.00 o
 -10   8   6      194.17      161.82     26.80 o
  -9   8   6     2549.97     2521.91     37.87 o
  -8   8   6      179.87      178.52     15.11 o
  -7   8   6       94.03      121.41     13.87 o
  -6   8   6       42.84       28.84     11.68 o
  -5   8   6     3789.31     3673.41     48.57 o
  -4   8   6     1958.51     1924.43     23.22 o
  -3   8   6     1401.31     1440.99     20.17 o
  -2   8   6      258.02      247.05     10.20 o
  -1   8   6     3165.83     3034.97     33.62 o
   0   8   6      624.89      593.00     19.30 o
   1   8   6     2633.02     2728.38     32.56 o
   2   8   6      525.73      533.53     15.02 o
   3   8   6       68.37       60.27     10.21 o
   4   8   6     1042.04     1034.37     19.89 o
   5   8   6     3847.57     3835.60     72.10 o
   6   8   6      113.33      104.90     19.74 o
   7   8   6       34.56       20.93     19.13 o
   8   8   6      263.41      282.96     35.86 o
   9   8   6      590.77      600.32     44.12 o
 -11   9   6      751.80      774.78     46.34 o
 -10   9   6     2770.17     2841.81     49.74 o
  -9   9   6        0.28        0.34     15.80 o
  -8   9   6     1425.20     1471.70     29.00 o
  -7   9   6      317.20      332.95     17.81 o
  -6   9   6      542.53      542.99     19.77 o
  -5   9   6      147.00      177.33     15.91 o
  -4   9   6     3388.60     3232.46     43.34 o
  -3   9   6     1285.04     1255.93     21.53 o
  -2   9   6     5720.39     5725.00     61.15 o
  -1   9   6     1827.59     1825.31     49.61 o
   0   9   6      439.00      413.08     16.98 o
   1   9   6     1197.54     1125.03     21.05 o
   2   9   6      718.05      701.24     17.29 o
   3   9   6     2358.30     2470.82     33.94 o
   4   9   6     1252.33     1256.64     23.57 o
   5   9   6        8.67       23.38     14.34 o
   6   9   6      718.45      795.99     36.35 o
   7   9   6     1187.41     1193.14     63.49 o
   8   9   6       54.25       38.70     28.88 o
   9   9   6      260.27      253.97     51.82 o
 -11  10   6       44.16       55.08     29.11 o
 -10  10   6       27.16       53.98     17.61 o
  -9  10   6      777.30      800.07     29.30 o
  -8  10   6      582.25      529.62     22.00 o
  -7  10   6        8.67       16.38     13.59 o
  -6  10   6       45.11       48.32     15.25 o
  -5  10   6      358.50      355.88     20.92 o
  -4  10   6     2621.71     2504.51     37.05 o
  -3  10   6     1481.92     1440.61     21.13 o
  -2  10   6      359.35      339.30     14.60 o
  -1  10   6      395.61      368.83     18.45 o
   0  10   6       59.05       63.71     16.22 o
   1  10   6     1023.52     1062.79     45.46 o
   2  10   6     1586.81     1610.41     34.06 o
   3  10   6       68.96      101.77     20.65 o
   4  10   6     3811.30     3818.90     71.28 o
   5  10   6     1531.26     1546.39     40.03 o
   6  10   6      404.88      480.03     27.67 o
   7  10   6      335.95      285.25     35.35 o
   8  10   6      212.67      226.97     48.90 o
 -10  11   6     2877.48     2983.54     69.63 o
  -9  11   6       25.29        9.35     17.44 o
  -8  11   6     1451.60     1506.26     34.10 o
  -7  11   6       72.59       61.02     15.41 o
  -6  11   6        3.99        6.41     15.50 o
  -5  11   6      804.75      822.34     29.45 o
  -4  11   6     1191.54     1191.82     28.84 o
  -3  11   6      225.65      213.35     11.24 o
  -2  11   6     7584.76     7442.09     84.49 o
  -1  11   6       74.93       91.28     14.88 o
   0  11   6      453.03      490.49     21.43 o
   1  11   6      139.10      110.48     19.07 o
   2  11   6       29.32       24.10     17.52 o
   3  11   6      259.81      250.44     22.23 o
   4  11   6     1019.77     1070.93     62.03 o
   5  11   6        3.62       -6.57     29.19 o
   6  11   6     1120.31     1215.83     63.49 o
   7  11   6      185.29      220.85     37.22 o
  -9  12   6      393.97      398.57     27.15 o
  -8  12   6      847.41      864.05     49.53 o
  -7  12   6      188.80      245.71     27.47 o
  -6  12   6       83.18      100.78     25.30 o
  -5  12   6       49.76       71.51     20.82 o
  -4  12   6     6506.72     6303.92     74.54 o
  -3  12   6      130.45      139.25     18.20 o
  -2  12   6      103.79       92.67     15.91 o
  -1  12   6      182.87      171.21     19.29 o
   0  12   6      793.79      747.20     31.14 o
   1  12   6       13.16        8.63     18.56 o
   2  12   6     2293.66     2428.11     53.91 o
   3  12   6        8.88       59.34     19.95 o
   4  12   6     3649.24     3724.52     70.34 o
   5  12   6      417.98      421.09     42.33 o
   6  12   6       50.66       80.28     35.76 o
  -8  13   6     1261.86     1286.72     37.22 o
  -7  13   6       12.38        0.52     18.39 o
  -6  13   6       54.79       43.31     17.66 o
  -5  13   6      122.77       98.25     19.29 o
  -4  13   6      704.90      731.91     62.40 o
  -3  13   6       35.35       54.07     43.06 o
  -2  13   6     5962.31     5871.18    145.96 o
  -1  13   6        1.06        6.29     19.34 o
   0  13   6      364.93      365.22     52.91 o
   1  13   6       86.18       92.19     21.53 o
   2  13   6      216.50      235.46     48.90 o
   3  13   6      153.89      138.54     39.04 o
   4  13   6     1353.83     1414.61     47.80 o
   5  13   6       36.92       35.64     19.23 o
   6  13   6      614.16      609.38     52.55 o
  -7  14   6      149.19      177.69     25.54 o
  -6  14   6       25.50       23.73     20.26 o
  -5  14   6      117.47       92.68     32.84 o
  -4  14   6     2280.37     2289.36     78.09 o
  -3  14   6        1.88        5.92     21.93 o
  -2  14   6      291.39      365.63     41.60 o
  -1  14   6       12.49        7.92     17.35 o
   0  14   6      294.96      290.76     24.71 o
   1  14   6      229.82      208.55     24.63 o
   2  14   6       89.11      117.29     47.44 o
   3  14   6      153.99      155.70     24.48 o
   4  14   6     3526.89     3788.13     74.86 o
  -6  15   6        1.17       10.78     21.39 o
  -5  15   6       24.53       24.08     33.57 o
  -4  15   6     1110.79     1144.31     62.76 o
  -3  15   6       18.41       50.64     25.14 o
  -2  15   6     4001.30     4034.29    117.50 o
  -1  15   6      253.83      289.00     41.60 o
   0  15   6      161.83      152.27     22.77 o
   1  15   6       27.25       19.45     22.03 o
   2  15   6       91.53      109.62     26.27 o
   3  15   6        1.54       14.95     23.48 o
  -3  16   6        1.52       19.45     28.83 o
  -2  16   6       50.78       83.93     39.41 o
  -1  16   6       36.84       43.06     38.68 o
   0  16   6       49.10        6.57     35.76 o
 -13   0   7       13.81       -9.49     40.14 o
 -11   0   7     1043.25     1059.05     33.19 o
  -9   0   7     3796.23     3726.05     52.93 o
  -7   0   7     5620.38     5684.71     58.36 o
  -5   0   7     1317.79     1311.74     23.34 o
  -3   0   7     1434.34     1501.10     27.87 o
  -1   0   7     2513.15     2450.66     29.72 o
   1   0   7       36.81       65.52      9.27 o
   3   0   7     2135.90     2122.24     73.71 o
   5   0   7      260.76      202.88     32.11 o
   7   0   7      145.12      135.83     24.71 o
   9   0   7      768.57      660.44     75.17 o
 -13   1   7        9.12       15.92     31.19 o
 -12   1   7        9.45      -10.16     25.74 o
 -11   1   7     3557.60     3691.22     53.85 o
 -10   1   7       36.37       56.80     11.36 o
  -9   1   7     4756.94     4833.73     49.69 o
  -8   1   7      162.57      151.24      7.91 o
  -7   1   7       36.12       34.78      5.99 o
  -6   1   7       70.93       67.69      5.94 o
  -5   1   7      850.06      785.02     12.95 o
  -4   1   7      631.96      609.86     13.76 o
  -3   1   7    20033.44    20150.50    135.18 o
  -2   1   7      532.40      592.32     10.54 o
  -1   1   7     5115.10     5055.78     37.69 o
   0   1   7      137.69      152.30      7.76 o
   1   1   7       34.87       41.55      6.34 o
   2   1   7     1052.52     1125.28     17.61 o
   3   1   7     5634.51     5633.96    101.92 o
   4   1   7        1.10       -1.64     15.73 o
   5   1   7    14004.45    13548.28    219.32 o
   6   1   7      787.77      763.22     36.11 o
   7   1   7      359.66      322.51     23.86 o
   8   1   7       91.76       83.02     18.05 o
   9   1   7       39.92       44.03     19.09 o
  10   1   7       18.11       18.78     29.18 o
 -13   2   7      159.71      146.30     31.66 o
 -12   2   7       94.57       93.29     28.16 o
 -11   2   7      155.55      146.81     11.84 o
 -10   2   7      370.17      402.79     14.96 o
  -9   2   7     1724.84     1758.53     27.14 o
  -8   2   7      330.99      368.42     11.07 o
  -7   2   7     3276.81     3195.97     32.93 o
  -6   2   7      697.38      668.28     12.20 o
  -5   2   7      613.03      583.60     14.96 o
  -4   2   7      331.75      347.74     15.34 o
  -3   2   7      108.86      119.06      9.54 o
  -2   2   7     1024.60     1043.55     13.37 o
  -1   2   7     8595.94     8895.42     61.16 o
   0   2   7       11.47        5.92      5.07 o
   1   2   7        5.15       11.81      6.73 o
   2   2   7      757.29      783.15     15.35 o
   3   2   7     9695.45     9468.67    126.80 o
   4   2   7      510.70      425.71     26.83 o
   5   2   7      891.20      843.21     35.60 o
   6   2   7       49.48       45.25     21.67 o
   7   2   7      146.78      109.15     20.41 o
   8   2   7      711.40      700.50     48.43 o
   9   2   7     1877.09     1987.40     45.05 o
  10   2   7      278.72      287.42     36.34 o
 -13   3   7        2.45       11.43     30.76 o
 -12   3   7      296.71      302.05     34.29 o
 -11   3   7     1592.70     1623.38     45.73 o
 -10   3   7       17.15       17.24     10.02 o
  -9   3   7     3279.03     3202.68     38.94 o
  -8   3   7     1468.53     1498.95     21.08 o
  -7   3   7      382.84      369.37     11.28 o
  -6   3   7      301.34      295.64      9.18 o
  -5   3   7     1049.57      989.06     20.09 o
  -4   3   7     3610.94     3690.25     30.97 o
  -3   3   7    24898.27    25061.56    172.52 o
  -2   3   7       48.23       34.24      5.31 o
  -1   3   7     7429.08     7472.83     60.29 o
   0   3   7     1722.76     1727.87     19.10 o
   1   3   7      235.68      246.19      9.05 o
   2   3   7     1087.86     1103.45     31.28 o
   3   3   7     7389.51     7044.35    176.97 o
   4   3   7     1210.39     1170.75     39.21 o
   5   3   7     7966.55     7533.02    167.49 o
   6   3   7      870.14      924.89     32.58 o
   7   3   7      283.69      265.13     23.28 o
   8   3   7        8.11        2.58     16.91 o
   9   3   7       83.19       57.25     20.34 o
  10   3   7      352.06      355.04     27.87 o
 -13   4   7       13.15      -13.14     43.79 o
 -12   4   7       72.77       92.68     43.06 o
 -11   4   7        4.19       15.49     18.32 o
 -10   4   7      399.97      382.82     18.21 o
  -9   4   7     1455.71     1465.43     22.17 o
  -8   4   7       34.99       38.89      8.87 o
  -7   4   7     2127.63     2063.37     27.21 o
  -6   4   7     2894.83     2899.04     27.64 o
  -5   4   7      251.66      271.27      9.63 o
  -4   4   7      488.18      443.32     15.31 o
  -3   4   7        0.87       11.45      5.81 o
  -2   4   7     3903.55     4008.17     35.47 o
  -1   4   7     1134.78     1137.48     14.54 o
   0   4   7     3475.56     3642.78     33.21 o
   1   4   7       96.40       87.94      8.58 o
   2   4   7     2884.98     2893.57     42.30 o
   3   4   7     1817.06     1764.64     40.77 o
   4   4   7       51.58       45.90     19.70 o
   5   4   7       18.20       52.43     20.05 o
   6   4   7      106.38       88.27     20.48 o
   7   4   7        3.90      -15.75     17.99 o
   8   4   7      700.86      658.13     28.62 o
   9   4   7      184.63      196.73     22.70 o
  10   4   7       38.83       36.72     21.73 o
 -13   5   7      122.33       95.60     49.63 o
 -12   5   7      296.71      235.72     50.36 o
 -11   5   7     2240.92     2246.92     59.06 o
 -10   5   7      173.76      171.27     17.77 o
  -9   5   7     1242.78     1305.63     21.53 o
  -8   5   7     3094.24     2996.33     35.37 o
  -7   5   7      883.38      867.08     16.27 o
  -6   5   7      140.39      141.65      9.08 o
  -5   5   7     2006.43     1959.27     21.44 o
  -4   5   7     3126.77     3090.63     29.29 o
  -3   5   7     8779.63     8802.67     69.22 o
  -2   5   7     2815.23     2947.85     27.58 o
  -1   5   7     4505.69     4437.90     39.41 o
   0   5   7     2860.10     2834.25     32.41 o
   1   5   7      653.11      634.95     14.37 o
   2   5   7     1807.78     1863.61     24.17 o
   3   5   7     1467.93     1473.73     27.86 o
   4   5   7      348.93      352.73     37.22 o
   5   5   7     2920.69     2644.89     76.86 o
   6   5   7     1242.28     1164.33     36.49 o
   7   5   7      546.97      534.35     29.18 o
   8   5   7       20.07       33.23     17.77 o
   9   5   7      348.04      364.34     26.15 o
 -12   6   7       89.17       87.78     41.23 o
 -11   6   7      875.98      838.77     40.85 o
 -10   6   7      604.78      665.89     35.56 o
  -9   6   7     1720.00     1677.17     34.45 o
  -8   6   7       45.93       31.58     10.61 o
  -7   6   7     1304.93     1290.61     21.69 o
  -6   6   7     3607.93     3567.55     38.59 o
  -5   6   7       12.67       15.74      6.36 o
  -4   6   7       55.27       51.92      6.86 o
  -3   6   7      739.04      753.62     13.28 o
  -2   6   7     2319.05     2222.94     22.32 o
  -1   6   7       11.06        8.90      7.44 o
   0   6   7     2793.96     2830.89     36.15 o
   1   6   7        0.43       14.58      8.88 o
   2   6   7      986.49      958.24     19.55 o
   3   6   7      110.58      106.33     14.70 o
   4   6   7     3884.48     3745.09     53.73 o
   5   6   7       43.67       58.18     17.24 o
   6   6   7       50.21       88.23     21.00 o
   7   6   7      229.40      257.26     24.63 o
   8   6   7     1238.46     1264.85     43.08 o
   9   6   7      399.68      423.74     28.36 o
 -12   7   7      195.59      162.77     30.67 o
 -11   7   7      504.07      448.60     35.19 o
 -10   7   7       12.59       29.41     14.08 o
  -9   7   7      651.82      649.82     28.64 o
  -8   7   7     1272.02     1266.07     28.16 o
  -7   7   7     2601.82     2576.89     55.83 o
  -6   7   7      255.23      259.23     12.02 o
  -5   7   7     5034.76     4807.77     44.32 o
  -4   7   7     7296.29     7262.98     58.91 o
  -3   7   7     6193.10     6160.15     51.01 o
  -2   7   7     1204.77     1178.21     19.54 o
  -1   7   7     2540.94     2542.71     30.30 o
   0   7   7     3935.74     3891.43     46.07 o
   1   7   7     4461.99     4479.64     52.02 o
   2   7   7     4380.40     4299.25     50.12 o
   3   7   7     1747.04     1706.00     28.07 o
   4   7   7     1071.05     1019.45     27.18 o
   5   7   7      735.20      714.97     29.88 o
   6   7   7     1304.76     1257.22     49.07 o
   7   7   7      762.90      815.44     34.45 o
   8   7   7        8.88       16.78     19.44 o
   9   7   7      524.85      551.66     30.23 o
 -12   8   7      487.48      464.50     38.91 o
 -11   8   7      763.52      749.68     41.73 o
 -10   8   7      850.60      870.10     27.97 o
  -9   8   7      257.04      271.17     17.91 o
  -8   8   7      120.47      136.46     15.36 o
  -7   8   7       20.90       24.50     13.02 o
  -6   8   7     3044.38     2972.16     39.06 o
  -5   8   7      204.00      226.50     11.95 o
  -4   8   7       64.68       57.59      8.01 o
  -3   8   7      190.85      209.63     12.54 o
  -2   8   7      817.35      788.52     18.87 o
  -1   8   7      649.20      619.42     17.36 o
   0   8   7     1165.35     1204.67     23.09 o
   1   8   7      139.90      150.27     16.05 o
   2   8   7     1087.76     1081.73     21.92 o
   3   8   7       68.04       76.42     12.31 o
   4   8   7      620.66      623.13     31.50 o
   5   8   7      239.06      273.71     18.91 o
   6   8   7        4.64      -20.84     20.84 o
   7   8   7      746.53      789.56     35.74 o
   8   8   7     1752.73     1706.73    148.88 o
 -11   9   7      345.52      296.36     34.01 o
 -10   9   7       91.96      105.93     18.08 o
  -9   9   7      271.16      240.56     20.73 o
  -8   9   7     1765.39     1703.33     33.86 o
  -7   9   7     2571.29     2511.13     41.25 o
  -6   9   7      380.11      363.92     17.75 o
  -5   9   7     2333.89     2317.13     33.40 o
  -4   9   7       78.84      103.50      8.80 o
  -3   9   7       23.51       39.51      7.43 o
  -2   9   7     2045.19     2024.93     39.24 o
  -1   9   7     1179.37     1150.17     26.23 o
   0   9   7     1188.13     1254.33     38.97 o
   1   9   7     9953.30     9945.31     92.80 o
   2   9   7      893.35      919.61     21.20 o
   3   9   7     1267.50     1323.06     24.79 o
   4   9   7      968.09      962.59     28.43 o
   5   9   7       91.85       74.06     16.67 o
   6   9   7     1121.34     1129.01     47.73 o
   7   9   7     1313.04     1360.65     57.02 o
   8   9   7       48.86        3.20     29.15 o
 -11  10   7     1831.20     1939.06     98.52 o
 -10  10   7       63.04       73.86     19.21 o
  -9  10   7       22.69       31.64     18.10 o
  -8  10   7      241.63      235.33     18.31 o
  -7  10   7        3.43        9.13     14.23 o
  -6  10   7     1570.30     1548.26     52.38 o
  -5  10   7     1370.59     1449.75     39.08 o
  -4  10   7        7.80       -3.87     10.97 o
  -3  10   7      800.50      739.19     20.83 o
  -2  10   7      170.89      151.08     13.22 o
  -1  10   7      651.69      620.41     23.40 o
   0  10   7     1857.01     1977.37     38.13 o
   1  10   7       11.61       12.19     14.51 o
   2  10   7      515.01      496.70     24.15 o
   3  10   7      255.86      220.47     17.28 o
   4  10   7      977.61      992.37     24.23 o
   5  10   7      335.30      365.76     25.38 o
   6  10   7       23.89       46.50     21.62 o
   7  10   7     1051.19     1121.37     53.92 o
 -10  11   7       44.59       43.31     20.41 o
  -9  11   7       16.72        0.57     18.96 o
  -8  11   7      480.37      463.34     24.96 o
  -7  11   7     5418.73     5363.21     80.78 o
  -6  11   7       73.41       57.17     16.59 o
  -5  11   7     2704.18     2761.11     41.78 o
  -4  11   7      323.60      364.41     15.70 o
  -3  11   7       70.32       60.78     11.90 o
  -2  11   7      260.99      252.18     17.70 o
  -1  11   7     1513.00     1440.47     34.01 o
   0  11   7       80.78       74.49     16.08 o
   1  11   7     5166.16     5133.03     89.75 o
   2  11   7      856.48      879.12     36.49 o
   3  11   7     1127.81     1094.23     35.77 o
   4  11   7       30.35       51.97     25.18 o
   5  11   7        4.45      -24.08     30.65 o
   6  11   7      222.12      243.02     42.33 o
  -9  12   7       82.28       54.48     30.51 o
  -8  12   7      234.22      231.04     22.71 o
  -7  12   7        2.77       18.76     18.39 o
  -6  12   7      362.40      402.31     22.85 o
  -5  12   7     3062.08     2922.48     50.53 o
  -4  12   7        1.77       -3.73     25.61 o
  -3  12   7     1200.49     1114.97     32.32 o
  -2  12   7        6.03       18.97     14.32 o
  -1  12   7     1718.03     1783.40     44.82 o
   0  12   7      197.74      196.43     22.41 o
   1  12   7        6.46      -18.04     18.04 o
   2  12   7      172.83      159.83     22.17 o
   3  12   7      859.27      932.43     35.33 o
   4  12   7       21.75        6.87     17.82 o
   5  12   7      272.79      318.92     43.06 o
   6  12   7       31.13        6.57     36.49 o
  -8  13   7        0.58        4.25     19.88 o
  -7  13   7     2146.05     2251.56     47.45 o
  -6  13   7       91.40       63.03     19.11 o
  -5  13   7     1015.20     1134.83     55.46 o
  -4  13   7        1.55        5.76     20.86 o
  -3  13   7      217.89      217.16     29.92 o
  -2  13   7      131.26      106.13     17.79 o
  -1  13   7      241.45      218.36     22.44 o
   0  13   7        0.00        2.69     19.74 o
   1  13   7     6631.24     7011.25    174.06 o
   2  13   7       11.14        9.85     20.62 o
   3  13   7      304.74      329.54     26.65 o
   4  13   7       25.53       34.86     21.17 o
   5  13   7       51.36       37.22     38.68 o
  -7  14   7       15.78       25.68     37.95 o
  -6  14   7        4.73       -8.84     19.46 o
  -5  14   7     1486.01     1564.68     68.60 o
  -4  14   7       35.59       60.12     24.99 o
  -3  14   7      327.67      283.84     40.87 o
  -2  14   7      519.41      476.55     45.25 o
  -1  14   7     1647.38     1655.57     59.11 o
   0  14   7       79.07      101.88     22.95 o
   1  14   7        4.51       34.83     21.93 o
   2  14   7      134.65      208.15     28.46 o
   3  14   7      316.14      343.11     28.77 o
  -5  15   7     1439.52     1496.80     68.60 o
  -4  15   7      228.94      205.71     29.59 o
  -3  15   7       90.93       70.79     38.68 o
  -2  15   7       70.13       80.28     37.22 o
  -1  15   7      438.46      437.47     26.05 o
   0  15   7       69.51       23.20     22.08 o
   1  15   7     4382.34     4626.76     86.90 o
 -12   0   8     2779.07     2829.71     76.29 o
 -10   0   8     1138.34     1104.74     34.33 o
  -8   0   8        6.40       15.97      9.08 o
  -6   0   8     7244.36     6864.51     79.92 o
  -4   0   8    14519.47    14298.42    153.78 o
  -2   0   8      792.43      828.65     16.94 o
   0   0   8     2497.05     2694.18     38.36 o
   2   0   8     7970.90     7500.81    183.18 o
   4   0   8       53.50       29.19     26.27 o
   6   0   8      441.60      385.33     42.33 o
   8   0   8      467.37      351.02     34.31 o
 -13   1   8       40.75       16.45     29.92 o
 -12   1   8        1.72        0.73     28.37 o
 -11   1   8       53.01       26.32     17.70 o
 -10   1   8      400.01      436.27     15.68 o
  -9   1   8       28.00       23.49     10.23 o
  -8   1   8     2940.80     2890.72     28.67 o
  -7   1   8      568.68      550.46     14.45 o
  -6   1   8     4017.86     3893.55     35.66 o
  -5   1   8     1306.61     1265.21     21.34 o
  -4   1   8        3.97        1.58      6.23 o
  -3   1   8       44.12       38.06      5.82 o
  -2   1   8      577.72      566.92     12.26 o
  -1   1   8      406.15      445.70      8.82 o
   0   1   8    15453.79    15548.82    125.41 o
   1   1   8      279.30      313.13     14.87 o
   2   1   8     2969.81     2917.87     96.33 o
   3   1   8      101.49      103.35     19.61 o
   4   1   8      188.56      188.19     34.30 o
   5   1   8      203.13      269.92     45.98 o
   6   1   8     1382.03     1330.17     93.05 o
   7   1   8      155.50      123.52     21.76 o
   8   1   8     3023.31     3093.19     61.20 o
   9   1   8       82.52       53.15     20.69 o
 -13   2   8       41.61       50.57     37.22 o
 -12   2   8     3989.83     4024.50    165.30 o
 -11   2   8      975.31      954.90     39.30 o
 -10   2   8       33.96       40.18     11.72 o
  -9   2   8        7.81        4.97      7.86 o
  -8   2   8      969.68      968.69     17.31 o
  -7   2   8      561.65      538.77     12.77 o
  -6   2   8     8797.06     8468.02     67.93 o
  -5   2   8      340.07      317.97      9.17 o
  -4   2   8     2233.25     2152.24     25.97 o
  -3   2   8     1354.23     1387.13     17.65 o
  -2   2   8      587.75      613.12     11.21 o
  -1   2   8       15.08       17.78      6.67 o
   0   2   8     1018.99     1070.59     15.61 o
   1   2   8       11.03       21.31      9.78 o
   2   2   8     8621.38     8378.72    142.68 o
   3   2   8       32.63       39.88     17.75 o
   4   2   8     2451.94     2421.44     59.60 o
   5   2   8       36.50       23.70     20.86 o
   6   2   8     1071.26     1053.53     56.19 o
   7   2   8      169.90      173.84     23.30 o
   8   2   8      313.68      285.06     23.28 o
   9   2   8       50.17       36.59     20.81 o
 -13   3   8      131.24      200.69     54.73 o
 -12   3   8      164.52      192.48     33.56 o
 -11   3   8       42.10       35.06     23.92 o
 -10   3   8      982.04      999.71     22.67 o
  -9   3   8      593.49      592.81     15.83 o
  -8   3   8     2520.79     2520.19     29.38 o
  -7   3   8        6.03       17.05      6.25 o
  -6   3   8     2199.89     2163.27     23.65 o
  -5   3   8      244.27      227.66      9.19 o
  -4   3   8       23.12       39.32      6.44 o
  -3   3   8       25.04       16.34      6.40 o
  -2   3   8      511.01      495.54     10.42 o
  -1   3   8     1301.85     1270.00     18.03 o
   0   3   8     5346.64     5101.49     49.85 o
   1   3   8       16.79        9.66      5.78 o
   2   3   8     1197.76     1102.32     38.44 o
   3   3   8      852.17      871.28     35.84 o
   4   3   8      875.78      835.31     41.96 o
   5   3   8      218.83      204.46     25.22 o
   6   3   8     1357.05     1394.04     40.30 o
   7   3   8      190.78      202.00     24.22 o
   8   3   8     2345.50     2398.29     69.63 o
   9   3   8      125.22       98.36     22.00 o
 -13   4   8        1.35      -31.38     45.25 o
 -12   4   8     1587.61     1548.62     85.39 o
 -11   4   8      455.83      469.54     44.62 o
 -10   4   8      474.83      477.58     27.99 o
  -9   4   8        2.42       -3.93      9.49 o
  -8   4   8     2217.75     2162.73     26.84 o
  -7   4   8      896.09      869.24     17.12 o
  -6   4   8     7546.48     7411.16     60.67 o
  -5   4   8       63.39       62.02      7.61 o
  -4   4   8     3340.89     3252.95     32.14 o
  -3   4   8     2228.93     2234.35     22.20 o
  -2   4   8      219.97      230.28      7.64 o
  -1   4   8      832.62      855.17     15.31 o
   0   4   8     1465.97     1448.78     26.07 o
   1   4   8     3636.08     3664.31     43.04 o
   2   4   8     2082.05     2026.07     50.02 o
   3   4   8      827.66      812.02     34.31 o
   4   4   8      272.46      275.13     25.54 o
   5   4   8      751.38      693.53     36.83 o
   6   4   8      702.94      706.19     31.86 o
   7   4   8      568.20      566.60     31.23 o
   8   4   8       13.69      -18.09     18.09 o
   9   4   8        1.49       24.74     21.94 o
 -12   5   8        5.23      -26.12     26.12 o
 -11   5   8      101.47       95.89     25.95 o
 -10   5   8        5.25        4.53     16.99 o
  -9   5   8     4237.14     4300.98     47.28 o
  -8   5   8     1682.26     1651.43     25.76 o
  -7   5   8        5.35        2.98      8.65 o
  -6   5   8     1217.16     1223.08     17.06 o
  -5   5   8     7259.95     7204.88     59.29 o
  -4   5   8     1732.81     1690.80     20.52 o
  -3   5   8        9.54        6.99      6.56 o
  -2   5   8      743.34      744.44     15.31 o
  -1   5   8     1420.16     1401.10     19.44 o
   0   5   8     3793.42     3756.09     54.10 o
   1   5   8      608.41      556.03     14.63 o
   2   5   8     3947.25     3883.78     52.56 o
   3   5   8      238.18      263.09     15.50 o
   4   5   8      706.23      714.07     72.25 o
   5   5   8     1129.49     1097.38     36.69 o
   6   5   8     2053.71     1996.17     77.79 o
   7   5   8      176.58      232.62     25.14 o
   8   5   8     1683.05     1733.11     42.86 o
   9   5   8      529.53      534.29     29.57 o
 -12   6   8      432.84      440.32     72.98 o
 -11   6   8     1898.35     1877.96     56.63 o
 -10   6   8      696.34      807.18     26.30 o
  -9   6   8       42.16       44.89     11.81 o
  -8   6   8      402.46      385.62     16.11 o
  -7   6   8     2010.91     1987.94     35.57 o
  -6   6   8     2369.39     2371.12     24.80 o
  -5   6   8     2619.38     2555.83     35.34 o
  -4   6   8     5852.51     5805.27     49.35 o
  -3   6   8     4785.91     4732.99     41.55 o
  -2   6   8      504.36      521.65     14.60 o
  -1   6   8      908.51      912.26     20.27 o
   0   6   8     2055.94     2059.91     40.31 o
   1   6   8     1386.86     1296.57     23.53 o
   2   6   8     2005.20     1997.75     31.81 o
   3   6   8     1282.70     1258.08     33.36 o
   4   6   8      495.25      497.92     37.95 o
   5   6   8     1413.25     1364.42     39.99 o
   6   6   8      179.72      195.77     27.65 o
   7   6   8      663.62      579.62     32.46 o
   8   6   8      381.68      372.46     26.74 o
 -12   7   8      132.58      168.85     57.29 o
 -11   7   8        5.69       -0.58     26.04 o
 -10   7   8       19.55       -3.82     17.07 o
  -9   7   8     1185.32     1207.39     29.19 o
  -8   7   8       40.43       22.33     14.57 o
  -7   7   8        2.07       10.95     10.27 o
  -6   7   8      299.82      313.89     13.53 o
  -5   7   8      688.90      677.73     14.77 o
  -4   7   8      159.70      171.68      9.04 o
  -3   7   8      391.46      404.76     11.50 o
  -2   7   8      683.54      688.84     16.67 o
  -1   7   8     2808.82     2745.98     36.77 o
   0   7   8     4401.27     4352.43     52.39 o
   1   7   8       38.03       37.47     10.75 o
   2   7   8      931.64      906.94     22.29 o
   3   7   8      509.75      585.33     25.50 o
   4   7   8     1333.94     1347.45     31.80 o
   5   7   8      950.12     1071.44     39.59 o
   6   7   8      875.53      863.66     36.21 o
   7   7   8      446.98      416.98     30.33 o
   8   7   8      181.63      160.87     22.30 o
 -11   8   8      733.73      769.68     58.38 o
 -10   8   8     1112.77     1136.22     33.06 o
  -9   8   8       22.06       19.38     16.95 o
  -8   8   8     1991.22     1945.65     37.18 o
  -7   8   8      555.16      525.06     18.33 o
  -6   8   8     1098.96     1137.96     22.05 o
  -5   8   8      126.56      123.83      9.36 o
  -4   8   8     2644.11     2569.91     30.81 o
  -3   8   8     1768.56     1771.88     37.65 o
  -2   8   8     3168.31     3214.39     40.73 o
  -1   8   8      296.51      313.20     14.97 o
   0   8   8     1033.76     1089.14     37.61 o
   1   8   8      672.60      722.28     20.19 o
   2   8   8       92.66      116.92     13.13 o
   3   8   8     1203.91     1196.72     48.56 o
   4   8   8       30.44        4.75     14.76 o
   5   8   8      465.96      504.93     27.84 o
   6   8   8       89.24       88.25     22.55 o
   7   8   8      418.27      417.25     50.27 o
   8   8   8       71.49       43.43     31.43 o
 -11   9   8       20.31       11.06     28.40 o
 -10   9   8      395.14      442.46     34.45 o
  -9   9   8      762.95      811.15     36.38 o
  -8   9   8        0.31        3.96     16.96 o
  -7   9   8        3.09        6.95     14.15 o
  -6   9   8        0.12      -11.30     11.30 o
  -5   9   8      934.75      896.07     21.79 o
  -4   9   8     2700.30     2678.89     31.70 o
  -3   9   8      658.04      638.78     18.67 o
  -2   9   8     1432.36     1411.94     29.85 o
  -1   9   8     1702.93     1775.43     35.24 o
   0   9   8      122.52      157.42     18.48 o
   1   9   8      835.23      853.56     27.54 o
   2   9   8      694.60      711.75     20.30 o
   3   9   8      850.67      875.63     21.50 o
   4   9   8     4074.10     4130.17     60.97 o
   5   9   8      468.28      426.99     27.49 o
   6   9   8     1072.15     1087.04     50.02 o
   7   9   8      251.92      203.65     41.96 o
 -10  10   8     1150.65     1246.36     70.90 o
  -9  10   8       19.76        7.37     19.10 o
  -8  10   8     3167.64     3313.78     52.21 o
  -7  10   8      529.06      498.00     24.82 o
  -6  10   8       20.09       29.96     14.38 o
  -5  10   8      154.28      167.43     15.15 o
  -4  10   8      196.83      190.08     10.29 o
  -3  10   8     1780.32     1809.48     30.83 o
  -2  10   8     3574.36     3501.94     50.72 o
  -1  10   8      285.89      261.43     17.32 o
   0  10   8     1216.56     1268.32     29.97 o
   1  10   8      381.90      390.58     19.53 o
   2  10   8       59.50       85.72     16.42 o
   3  10   8     1780.53     1833.73     37.59 o
   4  10   8      849.37      767.74     51.82 o
   5  10   8      563.89      560.33     30.53 o
   6  10   8      715.54      715.06     45.25 o
  -9  11   8      291.84      318.48     24.86 o
  -8  11   8       25.63        6.04     19.05 o
  -7  11   8      258.18      274.23     22.08 o
  -6  11   8      285.65      252.96     24.19 o
  -5  11   8      192.06      177.69     15.34 o
  -4  11   8     3303.86     3181.08     84.65 o
  -3  11   8      375.30      379.68     17.36 o
  -2  11   8     1558.32     1535.83     35.70 o
  -1  11   8      862.87      844.80     28.85 o
   0  11   8      105.19      100.98     17.61 o
   1  11   8      166.00      176.37     24.45 o
   2  11   8      587.60      682.86     31.28 o
   3  11   8       47.94       75.31     19.03 o
   4  11   8     1504.71     1472.72     67.14 o
   5  11   8      253.63      224.78     40.87 o
   6  11   8      137.50      148.88     40.87 o
  -8  12   8     1364.95     1334.26     38.14 o
  -7  12   8        6.17      -11.48     18.80 o
  -6  12   8        1.24        6.35     17.40 o
  -5  12   8      218.55      225.07     25.18 o
  -4  12   8       48.85       62.94     22.49 o
  -3  12   8      243.88      236.17     17.65 o
  -2  12   8     2458.28     2608.20     64.18 o
  -1  12   8       31.20       19.91     23.35 o
   0  12   8     1621.17     1602.73     44.06 o
   1  12   8       20.56       -7.30     20.64 o
   2  12   8      410.49      478.87     30.65 o
   3  12   8      216.66      237.95     23.67 o
   4  12   8      223.83      208.72     39.41 o
   5  12   8      161.58      148.88     40.87 o
  -7  13   8        0.02       -0.12     19.17 o
  -6  13   8        2.16       -2.99     17.38 o
  -5  13   8        0.09       -4.81     31.06 o
  -4  13   8     2428.27     2368.50     68.97 o
  -3  13   8        4.19       50.36     34.30 o
  -2  13   8     1211.09     1180.71     37.00 o
  -1  13   8       66.98       55.72     21.71 o
   0  13   8       14.62        9.23     21.37 o
   1  13   8       40.07       42.40     22.44 o
   2  13   8       46.72       55.82     22.44 o
   3  13   8       12.20      -17.68     21.22 o
  -6  14   8      253.40      262.00     41.60 o
  -5  14   8      165.11      172.53     28.47 o
  -4  14   8      123.97      101.41     25.74 o
  -3  14   8       65.48       69.33     37.22 o
  -2  14   8     2500.48     2589.67     54.87 o
  -1  14   8       12.04        1.47     27.00 o
   0  14   8      189.45      149.70     25.22 o
   1  14   8       85.89       95.06     24.71 o
   2  14   8      276.74      318.74     51.09 o
  -2  15   8      401.17      341.54     47.44 o
 -13   0   9        0.61      -32.84     42.33 o
 -11   0   9      538.39      618.18     39.21 o
  -9   0   9     7984.79     8110.63    140.30 o
  -7   0   9     1671.19     1605.18     29.34 o
  -5   0   9       36.74       52.50     11.17 o
  -3   0   9    15621.32    15889.25    170.84 o
  -1   0   9    12287.95    12377.53    133.70 o
   1   0   9     1616.57     1659.55     66.41 o
   3   0   9     2885.98     2856.41     94.14 o
   5   0   9     6436.67     6272.56    169.31 o
   7   0   9       43.63       54.73     36.49 o
 -13   1   9      589.96      547.88     44.37 o
 -12   1   9        1.68      -27.85     27.85 o
 -11   1   9       59.47       65.83     22.58 o
 -10   1   9       91.66       95.37     16.30 o
  -9   1   9      974.85      986.13     19.42 o
  -8   1   9      169.71      174.71      9.17 o
  -7   1   9     3671.21     3483.69     31.43 o
  -6   1   9      267.90      303.03     16.79 o
  -5   1   9     2712.63     2718.36     28.22 o
  -4   1   9       49.29       34.44      7.53 o
  -3   1   9      874.36      878.45     14.87 o
  -2   1   9       24.72       19.06      6.60 o
  -1   1   9     2422.86     2492.08     29.87 o
   0   1   9      175.95      161.64     11.94 o
   1   1   9        0.96       12.89     12.45 o
   2   1   9      507.64      469.16     28.64 o
   3   1   9     6705.45     6646.13    121.78 o
   4   1   9      165.77      136.11     23.22 o
   5   1   9      439.21      416.20     31.71 o
   6   1   9       95.83       74.37     25.96 o
   7   1   9      300.77      286.00     26.38 o
   8   1   9      177.29      164.71     22.49 o
 -13   2   9      293.68      240.00     37.61 o
 -12   2   9      513.49      411.21     37.41 o
 -11   2   9     1284.44     1309.72     39.08 o
 -10   2   9      273.89      306.23     23.09 o
  -9   2   9     6395.83     6333.50     54.13 o
  -8   2   9      432.44      450.12     14.16 o
  -7   2   9      217.88      213.41      9.78 o
  -6   2   9        3.29       17.87      7.10 o
  -5   2   9     1093.27     1055.42     16.87 o
  -4   2   9      320.42      303.62     10.31 o
  -3   2   9    10151.02    10168.92     80.22 o
  -2   2   9        3.63        3.03      6.36 o
  -1   2   9     8390.24     8515.77     78.70 o
   0   2   9      457.37      448.64     19.80 o
   1   2   9      112.17      105.96     14.48 o
   2   2   9      232.18      241.61     32.11 o
   3   2   9      139.84      167.29     23.20 o
   4   2   9      114.76       95.53     22.92 o
   5   2   9     3458.42     3480.12     79.72 o
   6   2   9      141.24      141.00     31.75 o
   7   2   9     1497.39     1467.18     72.52 o
   8   2   9      269.05      293.48     29.42 o
 -13   3   9       35.33       59.11     48.17 o
 -12   3   9       60.20       48.56     22.47 o
 -11   3   9        1.51      -19.35     19.35 o
 -10   3   9      606.73      641.96     45.87 o
  -9   3   9      151.69      159.68     11.35 o
  -8   3   9        6.78       10.19      9.26 o
  -7   3   9     1473.82     1462.42     19.78 o
  -6   3   9     1874.80     1864.85     22.82 o
  -5   3   9       40.95       43.11      7.38 o
  -4   3   9       31.56       50.10      7.27 o
  -3   3   9      716.79      739.79     14.24 o
  -2   3   9      822.98      813.00     13.65 o
  -1   3   9      969.47     1003.56     18.13 o
   0   3   9      155.80      176.20     11.49 o
   1   3   9       39.15       17.42     13.28 o
   2   3   9      135.30       96.32     20.89 o
   3   3   9     3223.76     3021.33     74.07 o
   4   3   9      733.25      730.02     37.41 o
   5   3   9       90.43      108.00     24.77 o
   6   3   9      391.22      417.65     34.56 o
   7   3   9       20.13       -2.28     23.59 o
   8   3   9      238.14      272.83     24.93 o
 -12   4   9      122.90      156.58     29.98 o
 -11   4   9     1613.17     1578.91     52.59 o
 -10   4   9      183.91      166.55     15.32 o
  -9   4   9     2945.87     3034.35     37.93 o
  -8   4   9     1977.71     1957.23     26.39 o
  -7   4   9      929.90      915.44     15.93 o
  -6   4   9      548.33      531.78     15.14 o
  -5   4   9      817.13      806.17     15.59 o
  -4   4   9     2849.58     2850.85     29.19 o
  -3   4   9     7448.39     7473.89     60.46 o
  -2   4   9      131.57      150.42      9.41 o
  -1   4   9     7726.43     7602.07     71.97 o
   0   4   9     2761.14     2702.13     35.68 o
   1   4   9      378.57      386.83     13.37 o
   2   4   9     1340.13     1264.12     32.61 o
   3   4   9     2408.11     2377.67     60.63 o
   4   4   9      952.20      953.03     40.51 o
   5   4   9     2453.74     2462.19     66.31 o
   6   4   9      396.96      338.49     27.09 o
   7   4   9      489.39      436.91     30.60 o
   8   4   9        5.41      -17.29     20.34 o
 -12   5   9      378.72      402.85     39.41 o
 -11   5   9       31.44       34.85     28.83 o
 -10   5   9      226.04      259.63     28.00 o
  -9   5   9      259.06      277.04     17.70 o
  -8   5   9      453.88      435.56     14.55 o
  -7   5   9      798.13      809.75     25.26 o
  -6   5   9     5086.99     5101.90     46.82 o
  -5   5   9      501.68      524.30     27.26 o
  -4   5   9     1857.16     1896.58     22.90 o
  -3   5   9        9.90       34.59     10.67 o
  -2   5   9     2912.16     2837.49     33.92 o
  -1   5   9       68.56       56.58      9.53 o
   0   5   9     1568.29     1616.76     26.87 o
   1   5   9      199.92      188.55     11.29 o
   2   5   9     3548.30     3502.27     50.21 o
   3   5   9     1143.78     1185.41     64.59 o
   4   5   9     1574.17     1510.70     51.09 o
   5   5   9      146.42      203.59     29.40 o
   6   5   9       46.49       87.79     25.92 o
   7   5   9       16.49       68.07     23.83 o
   8   5   9      972.02      931.74     35.49 o
 -12   6   9      387.13      371.81     49.63 o
 -11   6   9      847.26      933.63     45.06 o
 -10   6   9      279.12      271.80     20.31 o
  -9   6   9     1998.67     2005.42     37.30 o
  -8   6   9     2030.70     2011.00     29.88 o
  -7   6   9      747.08      773.42     23.93 o
  -6   6   9      209.06      212.83      9.83 o
  -5   6   9      254.14      263.99     13.07 o
  -4   6   9     5793.26     5593.98     51.48 o
  -3   6   9     1552.51     1523.94     20.54 o
  -2   6   9       14.28       13.27      9.12 o
  -1   6   9     3203.01     3220.75     52.93 o
   0   6   9     5109.12     5267.54     60.05 o
   1   6   9      934.39      922.63     22.72 o
   2   6   9       72.87       66.41     16.10 o
   3   6   9     2217.05     2136.01     87.53 o
   4   6   9      739.77      693.29     71.15 o
   5   6   9      921.72      859.59     71.24 o
   6   6   9      785.42      892.23     37.32 o
   7   6   9      315.07      330.50     29.12 o
 -11   7   9      165.24      192.70     84.29 o
 -10   7   9      401.92      411.35     37.44 o
  -9   7   9      196.55      212.88     20.54 o
  -8   7   9        4.11       -9.82     13.96 o
  -7   7   9      165.21      168.91     12.91 o
  -6   7   9      842.20      923.95     32.26 o
  -5   7   9        1.84        3.49      9.02 o
  -4   7   9      610.84      544.49     15.39 o
  -3   7   9       54.51       40.95     10.02 o
  -2   7   9     2152.53     2164.74     29.36 o
  -1   7   9      178.57      187.69     13.61 o
   0   7   9      683.09      729.30     20.36 o
   1   7   9        5.75       15.60     11.96 o
   2   7   9     1335.61     1379.64     26.02 o
   3   7   9      209.81      223.81     21.07 o
   4   7   9      641.37      645.53     30.03 o
   5   7   9      250.36      232.30     41.85 o
   6   7   9      553.98      609.83     33.28 o
   7   7   9      234.11      208.43     27.03 o
 -11   8   9      751.18      827.66     65.68 o
 -10   8   9       25.62       34.86     19.04 o
  -9   8   9      719.13      724.09     29.03 o
  -8   8   9     1984.89     1930.50     37.27 o
  -7   8   9     1448.97     1489.59     28.69 o
  -6   8   9      234.30      231.85     15.74 o
  -5   8   9     5242.45     5092.78     51.81 o
  -4   8   9     1125.01     1126.92     20.34 o
  -3   8   9      708.66      699.59     29.53 o
  -2   8   9      152.80      163.12     15.61 o
  -1   8   9      663.46      630.49     19.67 o
   0   8   9     1333.87     1315.19     26.37 o
   1   8   9     3953.56     3870.82     53.25 o
   2   8   9      357.72      330.96     16.12 o
   3   8   9     1823.88     1845.91     37.31 o
   4   8   9      680.53      760.31     27.83 o
   5   8   9      617.75      614.23     32.44 o
   6   8   9      131.64      131.82     33.31 o
   7   8   9      557.35      587.97     35.29 o
 -10   9   9      112.72      109.76     21.18 o
  -9   9   9       19.56       17.63     18.58 o
  -8   9   9       44.95       50.63     16.20 o
  -7   9   9       89.99      107.34     16.42 o
  -6   9   9     2087.98     2044.24     36.06 o
  -5   9   9      169.88      198.89     11.40 o
  -4   9   9        1.07        1.94     11.51 o
  -3   9   9      211.46      240.39     14.69 o
  -2   9   9      552.01      551.63     26.23 o
  -1   9   9     1148.61     1061.68     27.39 o
   0   9   9      736.61      729.58     24.18 o
   1   9   9      157.40      166.56     30.66 o
   2   9   9     2185.19     2136.66     36.66 o
   3   9   9      620.78      578.27     27.07 o
   4   9   9        3.64      -16.44     16.44 o
   5   9   9       19.36       29.86     22.82 o
   6   9   9      161.04      200.49     69.33 o
 -10  10   9       23.82       20.10     21.58 o
  -9  10   9       60.71       47.94     20.40 o
  -8  10   9      844.03      857.98     31.80 o
  -7  10   9     1727.64     1672.07     40.45 o
  -6  10   9        4.06       -5.31     14.23 o
  -5  10   9     4768.84     4716.04     60.72 o
  -4  10   9      694.27      728.25     20.65 o
  -3  10   9      120.41      145.99     14.19 o
  -2  10   9       23.93       29.34     14.93 o
  -1  10   9      255.35      269.70     30.77 o
   0  10   9      640.12      664.88     23.82 o
   1  10   9     3026.43     3185.31     54.73 o
   2  10   9      133.04      151.20     17.92 o
   3  10   9     1409.23     1503.39     49.12 o
   4  10   9      984.07     1044.33     60.57 o
   5  10   9       97.59       89.76     37.22 o
  -9  11   9       30.05       16.88     20.52 o
  -8  11   9       31.53       27.85     19.86 o
  -7  11   9      120.05      159.97     31.86 o
  -6  11   9      361.68      371.39     19.67 o
  -5  11   9      735.79      737.16     30.14 o
  -4  11   9        3.46      -12.25     12.25 o
  -3  11   9     1192.55     1238.29     32.98 o
  -2  11   9      540.24      558.81     22.95 o
  -1  11   9     2451.50     2522.17     52.56 o
   0  11   9      167.43      173.45     18.14 o
   1  11   9      452.85      441.97     24.07 o
   2  11   9      430.41      459.39     27.35 o
   3  11   9      210.22      185.37     39.41 o
   4  11   9       48.71       75.90     36.49 o
  -8  12   9      116.47      121.62     22.90 o
  -7  12   9     1916.82     2005.42     45.27 o
  -6  12   9       42.76       44.77     15.74 o
  -5  12   9     3055.22     3116.51     80.40 o
  -4  12   9       36.83       25.86     23.32 o
  -3  12   9        1.29      -15.92     15.92 o
  -2  12   9      376.78      373.48     28.08 o
  -1  12   9      281.03      278.49     33.21 o
   0  12   9      315.18      361.22     27.60 o
   1  12   9     2256.59     2473.65     57.73 o
   2  12   9      309.40      322.59     55.46 o
   3  12   9      952.51     1017.89     36.45 o
  -6  13   9       39.24      -13.87     21.34 o
  -5  13   9      428.95      490.64     58.09 o
  -4  13   9        8.83       -6.19     23.37 o
  -3  13   9      419.02      443.62     24.86 o
  -2  13   9       24.48       12.89     20.52 o
  -1  13   9      550.84      592.55     34.30 o
   0  13   9      317.51      290.28     27.06 o
   1  13   9      293.62      331.46     28.61 o
   2  13   9       47.95       84.66     50.72 o
  -4  14   9        8.33       24.89     25.79 o
  -3  14   9      118.81      104.36     39.41 o
  -2  14   9       55.02       28.34     20.78 o
  -1  14   9       34.47       20.35     22.79 o
   0  14   9        8.21       17.52     31.38 o
 -12   0  10       42.70       16.06     40.87 o
 -10   0  10        9.20        5.35     21.71 o
  -8   0  10     1289.96     1255.06     23.70 o
  -6   0  10     1550.04     1504.78     29.42 o
  -4   0  10        2.61       10.23     11.17 o
  -2   0  10      214.47      242.37     19.80 o
   0   0  10     6479.93     6503.12    152.53 o
   2   0  10     8334.41     8437.13    210.91 o
   4   0  10        2.52      -21.89     33.57 o
   6   0  10      985.85      913.70     64.95 o
   8   0  10     1556.06     1572.49     76.26 o
 -12   1  10     2326.28     2547.98     75.59 o
 -11   1  10        1.46      -17.53     20.52 o
 -10   1  10      346.26      361.93     21.13 o
  -9   1  10      201.38      209.24     10.59 o
  -8   1  10       15.20       21.25      8.81 o
  -7   1  10      111.45      114.55      8.83 o
  -6   1  10     3441.53     3346.64     37.24 o
  -5   1  10      264.59      263.90     10.90 o
  -4   1  10     7919.40     7805.64     64.76 o
  -3   1  10       31.00       26.58      7.96 o
  -2   1  10       88.08       94.89      8.32 o
  -1   1  10        1.16       -2.88      8.13 o
   0   1  10        5.20       11.28     13.55 o
   1   1  10      611.19      570.85     32.48 o
   2   1  10     3412.11     3326.92     74.83 o
   3   1  10       10.76        0.95     20.11 o
   4   1  10      965.03      923.74     42.98 o
   5   1  10        3.29        6.14     23.37 o
   6   1  10      711.80      726.50     42.82 o
   7   1  10      111.29      147.54     30.96 o
   8   1  10      124.80      161.46     24.78 o
 -12   2  10      600.55      611.82     33.22 o
 -11   2  10       50.56       68.11     22.12 o
 -10   2  10      124.80      130.86     17.74 o
  -9   2  10       93.16      114.49     11.63 o
  -8   2  10      859.28      843.25     16.61 o
  -7   2  10      311.21      294.04     11.54 o
  -6   2  10     6604.17     6359.37     51.60 o
  -5   2  10      173.26      160.23     10.01 o
  -4   2  10      184.09      182.54      9.84 o
  -3   2  10       18.96       19.77      7.84 o
  -2   2  10      720.81      765.08     14.34 o
  -1   2  10     1298.50     1289.22     22.29 o
   0   2  10     6137.75     6007.68     87.28 o
   1   2  10      130.94      148.01     16.86 o
   2   2  10     3427.24     3354.36     76.37 o
   3   2  10      144.37      102.22     52.91 o
   4   2  10      109.74      110.18     33.21 o
   5   2  10       12.42       34.67     24.25 o
   6   2  10      625.92      631.64     40.51 o
   7   2  10       19.97       37.46     23.60 o
 -12   3  10     2469.54     2465.59     67.32 o
 -11   3  10      904.93      918.83     54.88 o
 -10   3  10      121.58      123.09     11.66 o
  -9   3  10      205.99      233.68     14.22 o
  -8   3  10       54.48       43.00      8.50 o
  -7   3  10     1577.46     1479.45     21.31 o
  -6   3  10     1817.25     1802.33     23.50 o
  -5   3  10      186.52      164.93      9.36 o
  -4   3  10     4579.25     4574.95     42.23 o
  -3   3  10      952.67      942.90     17.11 o
  -2   3  10       10.18        0.29      9.07 o
  -1   3  10        0.14        2.32      9.29 o
   0   3  10      474.16      449.51     15.37 o
   1   3  10       84.47      101.55     18.55 o
   2   3  10     1123.25     1087.79     43.09 o
   3   3  10      875.08      882.29     40.25 o
   4   3  10      988.29      955.38     42.57 o
   5   3  10     1227.50     1207.22     77.36 o
   6   3  10      468.23      487.02     37.63 o
   7   3  10        4.08      -13.61     22.72 o
 -12   4  10        5.16       24.52     29.19 o
 -11   4  10      251.22      271.91     31.53 o
 -10   4  10      172.77      190.13     16.40 o
  -9   4  10      490.34      500.30     17.40 o
  -8   4  10      735.81      673.34     17.81 o
  -7   4  10       12.95       12.35      8.71 o
  -6   4  10     1407.83     1437.72     21.11 o
  -5   4  10     1145.75     1170.23     19.96 o
  -4   4  10      111.92      103.65     12.35 o
  -3   4  10        4.46       -1.88      7.39 o
  -2   4  10     1264.65     1299.15     22.41 o
  -1   4  10      664.16      650.60     20.14 o
   0   4  10     2854.25     2790.74     43.82 o
   1   4  10      183.26      167.14     19.61 o
   2   4  10     3244.90     3174.14     78.09 o
   3   4  10      713.95      607.72     49.63 o
   4   4  10      115.24      120.48     26.32 o
   5   4  10      318.18      332.91     49.26 o
   6   4  10      525.97      516.23     31.58 o
   7   4  10      576.34      551.63     34.24 o
 -12   5  10     1549.06     1447.52     56.42 o
 -11   5  10      718.35      670.35     39.98 o
 -10   5  10      587.80      678.10     46.13 o
  -9   5  10      174.78      184.38     15.27 o
  -8   5  10      430.57      401.85     16.23 o
  -7   5  10      994.22     1011.12     17.83 o
  -6   5  10     3261.37     3200.98     33.25 o
  -5   5  10      175.89      182.01     11.15 o
  -4   5  10     2493.31     2497.36     29.33 o
  -3   5  10     1861.38     1878.54     23.34 o
  -2   5  10        8.43       19.85      8.91 o
  -1   5  10      485.64      447.09     17.04 o
   0   5  10      668.65      664.63     22.35 o
   1   5  10     1512.19     1510.79     59.09 o
   2   5  10      528.49      561.85     21.92 o
   3   5  10       20.55       49.26     23.74 o
   4   5  10      559.99      553.97     36.83 o
   5   5  10     1166.41     1044.07     52.55 o
   6   5  10       11.82      -21.90     21.90 o
   7   5  10      114.84      106.85     30.52 o
 -11   6  10      419.06      464.46     46.71 o
 -10   6  10      230.98      224.82     28.22 o
  -9   6  10      604.45      594.97     26.05 o
  -8   6  10      818.26      814.60     23.02 o
  -7   6  10      612.88      586.38     18.38 o
  -6   6  10     2940.92     2910.59     36.42 o
  -5   6  10      630.29      599.14     19.62 o
  -4   6  10     2647.35     2607.42     29.99 o
  -3   6  10        1.08       -9.92      9.92 o
  -2   6  10      896.02      877.50     19.81 o
  -1   6  10     1510.83     1559.11     28.35 o
   0   6  10     1187.98     1230.44     27.18 o
   1   6  10        3.16       26.93     12.22 o
   2   6  10      592.35      637.37     27.95 o
   3   6  10      764.56      778.37     41.02 o
   4   6  10       74.71       95.44     25.79 o
   5   6  10      441.71      414.26     29.45 o
   6   6  10     1159.22     1194.45     42.49 o
 -11   7  10      921.60      938.82     91.22 o
 -10   7  10      935.57      948.78     32.70 o
  -9   7  10      549.05      508.59     25.80 o
  -8   7  10     1168.86     1122.67     29.14 o
  -7   7  10     1067.94     1023.05     25.15 o
  -6   7  10       32.98       38.49     10.43 o
  -5   7  10       22.45       42.05     10.57 o
  -4   7  10     1153.47     1175.13     20.90 o
  -3   7  10     3774.65     3742.48     45.96 o
  -2   7  10      325.95      298.45     15.95 o
  -1   7  10       17.12       10.15     12.29 o
   0   7  10      539.87      553.61     20.48 o
   1   7  10     2017.79     1966.27     33.99 o
   2   7  10      303.26      337.42     23.85 o
   3   7  10      204.10      223.41     26.86 o
   4   7  10      200.13      174.39     25.28 o
   5   7  10     1049.36     1107.37     42.55 o
   6   7  10       34.29       20.30     23.54 o
 -10   8  10      265.56      292.43     23.79 o
  -9   8  10      866.04      857.45     32.58 o
  -8   8  10       72.09       73.57     14.85 o
  -7   8  10       76.95       74.53     16.07 o
  -6   8  10      349.74      329.00     14.44 o
  -5   8  10     1175.71     1157.71     21.57 o
  -4   8  10      405.22      437.24     17.76 o
  -3   8  10       22.31       28.51     12.11 o
  -2   8  10     1690.05     1750.38     34.85 o
  -1   8  10     1260.30     1326.21     30.56 o
   0   8  10     1090.35     1129.45     27.84 o
   1   8  10       19.15        9.61     15.34 o
   2   8  10      749.94      768.80     30.49 o
   3   8  10      749.47      694.06     30.53 o
   4   8  10     1345.28     1363.37     43.95 o
   5   8  10      207.19      176.03     26.15 o
   6   8  10     1007.51     1130.11     44.87 o
 -10   9  10      286.96      285.90     24.33 o
  -9   9  10      291.56      321.29     26.71 o
  -8   9  10     1756.00     1867.01     43.18 o
  -7   9  10      194.48      213.02     18.63 o
  -6   9  10      199.50      219.58     17.33 o
  -5   9  10       21.17       18.58     11.86 o
  -4   9  10       64.44       61.02     13.82 o
  -3   9  10     1797.64     1807.42     31.18 o
  -2   9  10     1107.89     1109.27     28.78 o
  -1   9  10       54.63       52.58     15.59 o
   0   9  10     1213.43     1132.75     33.00 o
   1   9  10      935.16      972.74     33.73 o
   2   9  10       19.19       -9.71     23.27 o
   3   9  10        9.62       17.75     20.99 o
   4   9  10        0.17       10.54     18.91 o
   5   9  10      647.76      693.41     35.52 o
  -9  10  10       63.98       79.34     22.34 o
  -8  10  10      255.06      260.68     23.78 o
  -7  10  10       54.96       72.14     17.52 o
  -6  10  10        1.35        4.97     15.59 o
  -5  10  10      788.70      778.22     22.70 o
  -4  10  10     1141.97     1242.50     70.37 o
  -3  10  10        5.84      -14.86     14.86 o
  -2  10  10     3042.97     3008.28     48.54 o
  -1  10  10     1164.06     1178.03     30.43 o
   0  10  10       58.50       56.74     18.73 o
   1  10  10       46.92       47.70     17.80 o
   2  10  10      234.16      243.96     19.20 o
   3  10  10      279.43      332.13     31.88 o
   4  10  10     1297.41     1402.66     70.79 o
  -8  11  10     1577.88     1633.07     58.26 o
  -7  11  10       62.92       50.48     17.64 o
  -6  11  10      203.03      227.29     32.42 o
  -5  11  10        6.95        5.47     21.93 o
  -4  11  10        1.21       15.53     14.43 o
  -3  11  10     1282.64     1354.98     48.97 o
  -2  11  10      941.20      907.79     32.32 o
  -1  11  10       37.76       44.56     19.14 o
   0  11  10     2011.94     1998.74     44.04 o
   1  11  10      376.68      377.29     24.06 o
   2  11  10      599.19      610.36     30.15 o
   3  11  10      269.30      300.67     43.79 o
  -7  12  10        6.30       10.67     19.17 o
  -6  12  10       79.34       46.48     21.75 o
  -5  12  10      114.99      137.15     23.91 o
  -4  12  10     1040.59     1079.35     42.15 o
  -3  12  10      185.24      212.81     25.05 o
  -2  12  10     1466.34     1478.32     48.28 o
  -1  12  10      153.55      143.93     62.76 o
   0  12  10        8.22        8.37     24.08 o
   1  12  10       44.52       68.63     23.15 o
   2  12  10      273.26      282.63     25.36 o
  -5  13  10      319.51      263.46     55.46 o
  -4  13  10       22.19       34.28     33.21 o
  -3  13  10       87.09       82.77     21.43 o
  -2  13  10      829.30      803.16     36.16 o
  -1  13  10        3.46        4.33     23.07 o
   0  13  10      939.36      981.46     72.61 o
 -11   0  11      981.80      909.39     42.90 o
  -9   0  11      549.76      588.30     24.50 o
  -7   0  11     1097.51     1076.68     27.22 o
  -5   0  11     1240.54     1221.22     34.87 o
  -3   0  11     4436.28     4478.69     65.66 o
  -1   0  11      105.27      102.95     19.42 o
   1   0  11     1093.34     1126.07     64.95 o
   3   0  11      846.50      877.21     59.84 o
   5   0  11     2633.44     2687.10    103.63 o
   7   0  11      316.27      226.24     49.63 o
 -12   1  11       20.12       58.92     24.27 o
 -11   1  11      189.89      183.78     20.71 o
 -10   1  11      148.63      180.12     19.54 o
  -9   1  11     4360.31     4492.22     43.63 o
  -8   1  11       99.19      112.65     10.81 o
  -7   1  11     1047.90     1047.19     17.61 o
  -6   1  11        2.25        7.58      9.24 o
  -5   1  11       46.61       37.89      9.38 o
  -4   1  11        5.85       10.43      8.91 o
  -3   1  11     3636.90     3700.73     54.48 o
  -2   1  11      387.17      388.79     11.92 o
  -1   1  11     6869.04     6875.55     83.61 o
   0   1  11       32.94       30.14     16.21 o
   1   1  11       19.01       28.26     23.72 o
   2   1  11      280.79      267.15     29.36 o
   3   1  11       86.54       46.47     24.24 o
   4   1  11      140.39      133.48     28.26 o
   5   1  11     2239.75     2268.69    116.04 o
   6   1  11        1.39       58.33     29.92 o
 -12   2  11      475.52      520.33     50.23 o
 -11   2  11      100.32       97.25     19.38 o
 -10   2  11      590.71      585.74     21.72 o
  -9   2  11        5.67        6.78     12.85 o
  -8   2  11      789.33      759.85     17.27 o
  -7   2  11     2103.26     2025.06     25.78 o
  -6   2  11     1094.75     1092.06     18.88 o
  -5   2  11      442.50      442.43     13.51 o
  -4   2  11        3.50       17.37      9.32 o
  -3   2  11     3458.51     3346.57     35.37 o
  -2   2  11      496.79      513.17     17.10 o
  -1   2  11     1198.25     1227.05     22.18 o
   0   2  11       25.85       24.88     16.43 o
   1   2  11        8.52        3.15     21.14 o
   2   2  11      153.25      185.17     28.83 o
   3   2  11     2373.97     2366.12     65.02 o
   4   2  11       27.90       36.36     25.27 o
   5   2  11      536.30      519.02     39.47 o
   6   2  11        5.78       53.29     40.87 o
 -11   3  11      576.77      578.98     32.08 o
 -10   3  11      524.42      517.72     23.76 o
  -9   3  11     6443.54     6366.09     71.72 o
  -8   3  11      573.64      573.52     15.50 o
  -7   3  11      832.44      832.03     17.81 o
  -6   3  11     1092.67     1093.68     19.43 o
  -5   3  11       49.76       41.86      8.89 o
  -4   3  11      557.47      552.16     15.29 o
  -3   3  11     3025.95     3035.50     39.77 o
  -2   3  11       20.24       25.28     11.07 o
  -1   3  11     5502.88     5678.72     70.05 o
   0   3  11     1271.45     1321.06     35.95 o
   1   3  11      201.23      250.65     20.89 o
   2   3  11       43.71       51.21     29.19 o
   3   3  11      518.20      468.14     35.35 o
   4   3  11      798.58      744.15     48.17 o
   5   3  11     1084.72     1047.30     48.76 o
   6   3  11      136.89      169.08     34.83 o
 -11   4  11       77.41       88.19     29.27 o
 -10   4  11        4.40       18.78     17.70 o
  -9   4  11       15.86        4.90     23.62 o
  -8   4  11       72.66       81.62     10.38 o
  -7   4  11      557.52      528.79     14.82 o
  -6   4  11      668.32      679.49     16.55 o
  -5   4  11      244.31      249.90     12.52 o
  -4   4  11      727.26      736.95     22.61 o
  -3   4  11     1499.87     1530.00     23.45 o
  -2   4  11     1685.10     1693.76     28.31 o
  -1   4  11      525.47      529.34     19.82 o
   0   4  11       43.41       54.56     17.34 o
   1   4  11        1.58        2.38     16.74 o
   2   4  11     2033.76     1954.37     58.82 o
   3   4  11     2192.21     2115.25    124.43 o
   4   4  11      254.51      235.75     31.75 o
   5   4  11      963.16     1104.27     51.02 o
   6   4  11      779.27      739.35     85.16 o
 -11   5  11      224.39      222.91     32.43 o
 -10   5  11      264.83      291.86     47.29 o
  -9   5  11     1844.42     1866.05     51.72 o
  -8   5  11      611.57      586.36     20.63 o
  -7   5  11     1693.91     1713.16     25.90 o
  -6   5  11      651.81      651.89     17.22 o
  -5   5  11      571.62      580.37     24.51 o
  -4   5  11      777.13      779.34     17.46 o
  -3   5  11     1860.87     1940.61     44.54 o
  -2   5  11      403.81      376.88     16.38 o
  -1   5  11     3455.78     3469.20     44.25 o
   0   5  11      279.63      267.61     13.80 o
   1   5  11      163.17      170.61     17.04 o
   2   5  11       52.53       43.40     15.74 o
   3   5  11      633.85      596.54     59.48 o
   4   5  11      445.28      412.61     35.84 o
   5   5  11      752.66      836.86     48.25 o
   6   5  11       12.76       -3.41     24.51 o
 -11   6  11        4.34       41.82     28.92 o
 -10   6  11      126.92      180.76     22.21 o
  -9   6  11      193.07      190.79     18.80 o
  -8   6  11      542.96      516.61     35.90 o
  -7   6  11        2.48       12.72     11.35 o
  -6   6  11      792.64      801.86     20.03 o
  -5   6  11        1.97       16.49     10.14 o
  -4   6  11       40.86       37.89     11.59 o
  -3   6  11       76.75       90.16     12.20 o
  -2   6  11     2162.92     2073.93     34.22 o
  -1   6  11      723.59      707.95     23.25 o
   0   6  11      183.20      184.73     15.23 o
   1   6  11      517.65      494.43     26.41 o
   2   6  11     1995.99     1959.87     74.57 o
   3   6  11      470.93      479.15     35.86 o
   4   6  11        0.38      -26.54     26.54 o
   5   6  11      788.64      767.57     39.52 o
 -10   7  11      511.86      485.63     46.00 o
  -9   7  11      450.71      470.28     22.91 o
  -8   7  11      885.83      851.91     38.20 o
  -7   7  11      761.23      802.13     26.11 o
  -6   7  11     1898.12     1831.43     29.66 o
  -5   7  11     4644.24     4463.97     48.47 o
  -4   7  11      878.76      927.13     28.77 o
  -3   7  11     1147.77     1183.78     26.06 o
  -2   7  11       48.05       47.56     13.71 o
  -1   7  11      638.44      667.12     23.58 o
   0   7  11     3278.47     3223.45     84.60 o
   1   7  11     1443.52     1370.80     47.54 o
   2   7  11        4.09       22.63     19.84 o
   3   7  11      936.88      881.09     35.52 o
   4   7  11      564.34      633.14     42.51 o
   5   7  11      401.83      396.23     32.42 o
 -10   8  11      443.52      432.04     60.57 o
  -9   8  11       80.78       73.21     21.47 o
  -8   8  11      143.60      184.28     27.70 o
  -7   8  11        2.43       30.71     16.43 o
  -6   8  11     3522.33     3378.36     42.55 o
  -5   8  11       45.29       38.89     18.96 o
  -4   8  11      845.68      862.40     23.84 o
  -3   8  11       74.19       79.54     14.23 o
  -2   8  11     1452.44     1500.44     33.90 o
  -1   8  11      293.31      313.78     22.36 o
   0   8  11        4.15      -15.48     15.77 o
   1   8  11     1123.98     1229.62     49.40 o
   2   8  11     1854.54     1792.42     71.91 o
   3   8  11        4.21       29.26     21.08 o
   4   8  11        0.41       -9.23     22.45 o
  -9   9  11      351.65      336.82     28.64 o
  -8   9  11      438.37      418.93     23.02 o
  -7   9  11      523.58      607.00     29.92 o
  -6   9  11       10.87       15.61     16.12 o
  -5   9  11     3083.77     3159.66     52.14 o
  -4   9  11     1201.06     1229.63     52.44 o
  -3   9  11      488.69      436.38     21.97 o
  -2   9  11       12.81        1.72     16.16 o
  -1   9  11      245.27      274.42     22.54 o
   0   9  11      522.02      554.46     32.04 o
   1   9  11      681.51      702.28     26.86 o
   2   9  11        0.01      -17.54     30.65 o
   3   9  11      222.39      207.55     31.28 o
   4   9  11      255.10      251.05     50.36 o
  -8  10  11       15.27       28.75     18.42 o
  -7  10  11      723.12      686.90     27.22 o
  -6  10  11      581.61      624.25     30.28 o
  -5  10  11      136.77      133.07     16.29 o
  -4  10  11       63.49       44.02     15.91 o
  -3  10  11      291.24      283.45     22.78 o
  -2  10  11      380.90      366.18     24.20 o
  -1  10  11      327.34      344.35     29.56 o
   0  10  11        5.34       -4.41     18.53 o
   1  10  11      944.94     1038.19     34.33 o
   2  10  11      325.41      345.26     44.88 o
   3  10  11       64.92       22.99     27.74 o
  -7  11  11      541.93      647.33     40.28 o
  -6  11  11       50.77       25.43     22.18 o
  -5  11  11     1909.27     1927.33     46.70 o
  -4  11  11       64.53       62.39     16.67 o
  -3  11  11      246.59      270.23     24.03 o
  -2  11  11        5.01       -3.43     18.86 o
  -1  11  11      131.78      114.58     21.85 o
   0  11  11      448.22      521.62     27.51 o
   1  11  11     1380.25     1354.91     78.88 o
  -5  12  11        8.95      -43.79     43.79 o
  -4  12  11      199.90      249.61     19.05 o
  -3  12  11      419.03      452.18     26.04 o
  -2  12  11        3.93      -11.50     20.24 o
  -1  12  11      687.23      715.79     57.65 o
 -10   0  12     1355.02     1308.85     48.83 o
  -8   0  12      369.80      351.98     17.27 o
  -6   0  12       64.37       63.29     15.33 o
  -4   0  12     3681.89     3756.56     60.02 o
  -2   0  12      142.69      119.26     30.29 o
   0   0  12     1354.70     1315.09     69.33 o
   2   0  12       41.88        6.57     34.30 o
   4   0  12      292.87      244.48     48.90 o
 -11   1  12       11.99       18.00     19.80 o
 -10   1  12       62.97       23.79     18.40 o
  -9   1  12      141.00      141.20     11.84 o
  -8   1  12      453.64      446.05     14.51 o
  -7   1  12        1.33       -2.35      9.38 o
  -6   1  12     4780.71     4757.56     45.79 o
  -5   1  12       14.20       16.37     10.66 o
  -4   1  12     1156.18     1164.88     22.05 o
  -3   1  12        0.74       -3.86      9.56 o
  -2   1  12       30.33       21.40     10.76 o
  -1   1  12        1.51        9.30     14.42 o
   0   1  12     1923.15     1909.18     57.79 o
   1   1  12      422.31      434.06     34.05 o
   2   1  12     4567.87     4335.96     95.46 o
   3   1  12      929.22      823.94     62.76 o
   4   1  12        3.67      -15.43     27.60 o
   5   1  12        1.93       19.66     30.95 o
 -11   2  12        9.22        3.95     19.87 o
 -10   2  12      667.18      685.25     19.88 o
  -9   2  12      455.04      439.20     16.05 o
  -8   2  12      146.53      143.80     12.54 o
  -7   2  12       10.91       11.07      9.50 o
  -6   2  12      840.04      817.87     17.07 o
  -5   2  12      253.57      275.95     13.44 o
  -4   2  12     3310.08     3207.88     37.95 o
  -3   2  12      450.17      459.49     14.20 o
  -2   2  12      366.50      348.60     15.20 o
  -1   2  12       11.62        3.39     17.51 o
   0   2  12      863.37      872.15     32.26 o
   1   2  12      486.85      477.22     35.05 o
   2   2  12      389.50      418.10     56.92 o
   3   2  12       51.90       54.56     28.33 o
   4   2  12      406.99      365.47     35.84 o
   5   2  12       27.11       14.61     31.22 o
 -11   3  12      103.78      105.19     24.02 o
 -10   3  12       58.59       44.98     15.58 o
  -9   3  12       14.38        7.58     23.16 o
  -8   3  12      784.06      775.37     19.27 o
  -7   3  12      496.40      499.04     15.61 o
  -6   3  12     4804.49     4768.69     48.64 o
  -5   3  12      221.94      209.68     11.77 o
  -4   3  12      211.39      241.72     12.44 o
  -3   3  12      311.61      295.02     17.39 o
  -2   3  12      642.47      612.71     19.57 o
  -1   3  12     1126.51     1138.11     35.31 o
   0   3  12     2524.22     2593.39     79.40 o
   1   3  12      229.90      184.23     29.67 o
   2   3  12     3224.57     3228.81     95.97 o
   3   3  12      202.26      195.66     34.67 o
   4   3  12      165.51      155.36     32.25 o
   5   3  12       41.07      -13.61     33.57 o
 -10   4  12      605.73      631.20     33.08 o
  -9   4  12      575.70      597.70     26.23 o
  -8   4  12      313.05      310.49     14.30 o
  -7   4  12       14.65       11.78     11.91 o
  -6   4  12      271.94      274.76     13.95 o
  -5   4  12       61.82       53.37     10.97 o
  -4   4  12     1466.23     1537.14     21.67 o
  -3   4  12      398.81      409.18     16.03 o
  -2   4  12        8.33       34.76     16.54 o
  -1   4  12     1025.79     1053.86     25.76 o
   0   4  12       59.16       59.00     21.01 o
   1   4  12      440.79      397.71     25.96 o
   2   4  12      344.64      335.33     33.53 o
   3   4  12      178.24      183.20     52.91 o
   4   4  12       50.70      -15.52     28.61 o
   5   4  12      874.81      937.69     74.44 o
 -10   5  12      134.75      139.48     18.90 o
  -9   5  12      213.26      238.12     20.15 o
  -8   5  12       45.99       78.95     18.33 o
  -7   5  12      272.74      302.66     16.27 o
  -6   5  12     1465.82     1477.79     24.48 o
  -5   5  12      523.46      522.38     15.99 o
  -4   5  12      447.08      436.06     17.12 o
  -3   5  12      138.79      143.68     14.55 o
  -2   5  12      437.39      422.89     17.88 o
  -1   5  12      355.29      371.66     22.50 o
   0   5  12     1793.90     1818.34     37.77 o
   1   5  12        3.33        3.23     15.88 o
   2   5  12     1395.01     1276.41     50.73 o
   3   5  12     1409.17     1449.61     54.43 o
   4   5  12       57.14       62.54     30.19 o
 -10   6  12      414.62      424.10     23.62 o
  -9   6  12      586.92      594.19     28.97 o
  -8   6  12      589.26      594.20     24.22 o
  -7   6  12      178.34      201.66     15.06 o
  -6   6  12      852.40      835.44     22.70 o
  -5   6  12      243.82      253.15     13.90 o
  -4   6  12      525.28      491.64     24.12 o
  -3   6  12      712.27      706.23     21.71 o
  -2   6  12      353.37      348.78     19.65 o
  -1   6  12      529.22      553.61     28.86 o
   0   6  12        9.20        1.13     18.78 o
   1   6  12      459.01      431.43     26.86 o
   2   6  12       34.02       32.36     21.24 o
   3   6  12      135.38      135.84     30.70 o
   4   6  12       32.50      -25.58     39.77 o
  -9   7  12      173.76      183.88     20.27 o
  -8   7  12      340.82      371.00     35.89 o
  -7   7  12      271.80      304.58     20.38 o
  -6   7  12       75.72       95.27     13.79 o
  -5   7  12      133.35      167.47     17.72 o
  -4   7  12      474.12      503.98     20.36 o
  -3   7  12      210.82      233.33     16.67 o
  -2   7  12     1337.80     1273.33     35.49 o
  -1   7  12      944.11     1000.40     28.55 o
   0   7  12      642.33      575.25     22.04 o
   1   7  12      394.18      373.16     45.64 o
   2   7  12     1221.01     1240.09     40.80 o
   3   7  12     1091.92      906.46     47.47 o
  -8   8  12      462.77      499.79     24.29 o
  -7   8  12      562.00      503.98     28.12 o
  -6   8  12        9.94       21.58     12.85 o
  -5   8  12     1069.41     1060.57     29.41 o
  -4   8  12        7.87       17.79     15.86 o
  -3   8  12     1335.39     1374.98     35.81 o
  -2   8  12       97.18       92.04     20.59 o
  -1   8  12      421.30      396.78     24.32 o
   0   8  12      359.71      376.70     22.37 o
   1   8  12      545.59      571.67     37.61 o
   2   8  12      436.34      427.77     29.71 o
   3   8  12        1.58        8.25     25.23 o
  -8   9  12      237.37      231.34     56.92 o
  -7   9  12      272.40      302.09     20.97 o
  -6   9  12      851.82      781.41     38.92 o
  -5   9  12     1542.73     1450.05     32.73 o
  -4   9  12      273.09      256.51     19.63 o
  -3   9  12      173.00      175.28     21.53 o
  -2   9  12     1796.80     1939.57     46.74 o
  -1   9  12     1762.70     1742.41     62.52 o
   0   9  12      578.30      594.19     27.21 o
   1   9  12       61.35      109.03     31.38 o
   2   9  12       31.52       26.23     29.20 o
  -6  10  12     1040.54      954.34     37.73 o
  -5  10  12       11.34       12.03     16.30 o
  -4  10  12       73.21       52.47     16.85 o
  -3  10  12      349.98      362.56     25.20 o
  -2  10  12       18.48       36.32     20.10 o
  -1  10  12      310.47      322.10     25.00 o
   0  10  12      855.05      873.96     37.08 o
   1  10  12      142.95      187.56     46.71 o
  -4  11  12      263.81      301.08     28.84 o
  -3  11  12      109.00      103.28     21.63 o
  -2  11  12     2201.54     2265.24     49.79 o
  -9   0  13     3908.04     3956.81     83.28 o
  -7   0  13     1501.90     1590.91     38.35 o
  -5   0  13        0.71        0.25     16.97 o
  -3   0  13     2996.53     3095.83     74.49 o
  -1   0  13     4613.69     4688.63     92.97 o
   1   0  13      917.71      879.40     65.68 o
   3   0  13        3.60       -8.76     40.14 o
 -10   1  13        0.43       14.62     15.30 o
  -9   1  13      113.49      128.08     12.87 o
  -8   1  13      147.89      146.04     13.11 o
  -7   1  13     1068.24     1068.05     19.85 o
  -6   1  13      153.31      148.04     13.10 o
  -5   1  13        8.75       27.68     12.17 o
  -4   1  13      128.70      137.29     12.59 o
  -3   1  13     2536.35     2614.92     37.79 o
  -2   1  13       12.03       -6.11     19.38 o
  -1   1  13      277.08      286.80     24.46 o
   0   1  13       35.98       38.31     28.83 o
   1   1  13        5.94       40.52     27.09 o
   2   1  13      194.64      177.25     32.74 o
   3   1  13      650.09      672.68     68.97 o
   4   1  13        7.25       25.92     30.16 o
 -10   2  13        9.53       40.80     13.83 o
  -9   2  13     1963.40     2053.35     44.60 o
  -8   2  13       37.56       47.18     13.33 o
  -7   2  13      792.67      832.95     25.30 o
  -6   2  13      180.47      163.99     12.59 o
  -5   2  13       51.44       58.54     12.56 o
  -4   2  13      458.01      430.97     15.67 o
  -3   2  13      870.26      874.30     23.55 o
  -2   2  13      104.65       93.78     17.16 o
  -1   2  13     2881.46     3047.92     59.56 o
   0   2  13      686.79      637.41     40.51 o
   1   2  13       40.85       68.06     28.09 o
   2   2  13       32.43        8.13     26.57 o
   3   2  13       46.89       57.81     55.10 o
   4   2  13      138.68      124.89     39.04 o
 -10   3  13       37.16       36.77     16.42 o
  -9   3  13       38.72       16.92     16.14 o
  -8   3  13      477.99      442.00     17.85 o
  -7   3  13      512.39      550.08     23.17 o
  -6   3  13       63.85       68.04     11.69 o
  -5   3  13        1.13       -1.35     10.40 o
  -4   3  13      138.62      141.10     15.25 o
  -3   3  13     3763.24     3780.12     49.02 o
  -2   3  13       75.57       76.19     14.47 o
  -1   3  13        9.02        5.13     19.39 o
   0   3  13       14.07       20.28     28.52 o
   1   3  13       93.58       33.00     27.58 o
   2   3  13      132.79      110.87     30.43 o
   3   3  13      712.87      760.21     47.63 o
   4   3  13       56.66       51.86     32.98 o
  -9   4  13     1516.05     1573.90     36.00 o
  -8   4  13       30.89       17.57     13.27 o
  -7   4  13     2367.17     2332.25     42.70 o
  -6   4  13       20.43       13.07     12.67 o
  -5   4  13      419.44      433.02     15.64 o
  -4   4  13      356.05      350.61     16.45 o
  -3   4  13      837.60      813.68     21.17 o
  -2   4  13        7.19        0.34     15.00 o
  -1   4  13     1448.21     1426.77     43.00 o
   0   4  13      377.44      376.52     36.82 o
   1   4  13      130.70       98.14     31.19 o
   2   4  13      285.95      323.84     37.63 o
   3   4  13      138.04      111.38     31.94 o
  -9   5  13        7.44       31.64     19.49 o
  -8   5  13      707.78      703.03     21.89 o
  -7   5  13       85.81       90.87     14.95 o
  -6   5  13      444.90      456.97     18.82 o
  -5   5  13      107.01      109.99     14.47 o
  -4   5  13     1459.98     1463.95     29.98 o
  -3   5  13      923.80      929.00     36.92 o
  -2   5  13     1710.46     1615.16     30.32 o
  -1   5  13      139.45      154.76     22.86 o
   0   5  13      407.99      437.16     28.02 o
   1   5  13       51.66       81.53     19.41 o
   2   5  13     1606.21     1645.06     61.87 o
   3   5  13      257.55      319.52     38.02 o
  -8   6  13      116.20      154.81     19.67 o
  -7   6  13      352.03      378.31     18.34 o
  -6   6  13     1670.90     1660.08     30.12 o
  -5   6  13      312.29      319.00     38.55 o
  -4   6  13      257.53      299.85     19.97 o
  -3   6  13     1240.24     1242.87     28.04 o
  -2   6  13      392.19      412.69     21.49 o
  -1   6  13      733.01      730.13     24.45 o
   0   6  13     1433.18     1418.28     42.73 o
   1   6  13      332.70      361.24     28.51 o
   2   6  13       28.57       19.06     29.67 o
  -8   7  13      366.82      331.80     22.98 o
  -7   7  13      219.58      196.06     18.37 o
  -6   7  13      645.64      730.34     26.57 o
  -5   7  13      208.07      185.24     19.05 o
  -4   7  13      466.93      414.59     22.09 o
  -3   7  13       35.32       54.70     19.47 o
  -2   7  13      137.54      137.71     21.42 o
  -1   7  13       13.15       46.31     18.67 o
   0   7  13      105.69      105.20     25.26 o
   1   7  13      186.83      153.01     25.23 o
   2   7  13      347.55      387.16     39.22 o
  -7   8  13      424.76      498.47     23.42 o
  -6   8  13      500.26      492.02     30.44 o
  -5   8  13     1616.17     1607.35     35.42 o
  -4   8  13      286.66      343.13     21.67 o
  -3   8  13      624.92      606.42     29.12 o
  -2   8  13      100.38       86.55     21.22 o
  -1   8  13      106.48      121.72     20.55 o
   0   8  13      266.25      252.52     37.22 o
   1   8  13      330.82      289.73     52.55 o
  -5   9  13       13.78       47.96     18.04 o
  -4   9  13      631.85      680.79     26.50 o
  -3   9  13        5.28       26.80     20.69 o
  -2   9  13      439.73      477.20     27.71 o
  -1   9  13      258.29      282.05     24.00 o
  -8   0  14      198.45      185.49     18.96 o
  -6   0  14     2945.78     3119.52     57.37 o
  -4   0  14     2073.50     2088.39     50.47 o
  -2   0  14      205.49      215.18     28.74 o
   0   0  14      317.50      268.56     49.63 o
   2   0  14     2530.57     2422.91    108.74 o
  -9   1  14       11.57        0.80     12.67 o
  -8   1  14       52.18       66.75     13.25 o
  -7   1  14        3.72       11.45     12.66 o
  -6   1  14       34.72       40.88     13.80 o
  -5   1  14      171.15      152.01     17.33 o
  -4   1  14      518.27      539.44     23.27 o
  -3   1  14       19.38       17.06     17.35 o
  -2   1  14      158.58      191.51     32.86 o
  -1   1  14      130.83      101.45     23.02 o
   0   1  14      534.02      550.75     42.82 o
   1   1  14       28.36        2.96     29.40 o
   2   1  14      174.99      137.53     35.35 o
  -9   2  14        9.21        6.86     17.00 o
  -8   2  14        4.67       -2.94     13.93 o
  -7   2  14       26.09       33.17     12.66 o
  -6   2  14     2940.38     2937.17     43.87 o
  -5   2  14        1.73      -11.20     13.96 o
  -4   2  14     1509.38     1523.95     30.57 o
  -3   2  14     1281.82     1227.31     34.39 o
  -2   2  14        6.71       19.31     17.27 o
  -1   2  14      104.15      106.73     23.28 o
   0   2  14      653.77      698.44     44.34 o
   1   2  14      774.00      730.41     47.16 o
   2   2  14     2015.97     2090.41     70.16 o
  -8   3  14       42.70       45.20     14.74 o
  -7   3  14      186.48      187.73     19.96 o
  -6   3  14       13.68        4.17     11.95 o
  -5   3  14       88.05       87.91     14.60 o
  -4   3  14      837.96      845.59     27.51 o
  -3   3  14       18.90       26.58     13.89 o
  -2   3  14      546.39      494.42     29.63 o
  -1   3  14       74.71       86.45     23.14 o
   0   3  14      415.50      353.74     28.91 o
   1   3  14      867.14      940.45     50.83 o
   2   3  14        8.37       15.15     31.73 o
  -8   4  14      291.82      288.45     18.40 o
  -7   4  14      330.13      354.93     17.84 o
  -6   4  14     1071.48     1050.40     24.15 o
  -5   4  14      314.53      309.12     21.86 o
  -4   4  14     1136.73     1208.04     29.65 o
  -3   4  14      143.96      126.47     14.54 o
  -2   4  14      180.70      171.57     20.55 o
  -1   4  14      416.19      467.01     33.81 o
   0   4  14      522.27      530.80     32.16 o
   1   4  14      242.25      197.57     35.33 o
  -7   5  14       80.66      100.77     16.02 o
  -6   5  14      200.49      179.90     19.63 o
  -5   5  14      381.78      355.93     19.97 o
  -4   5  14      173.02      170.09     17.12 o
  -3   5  14      220.83      248.39     17.93 o
  -2   5  14       69.42       68.09     19.45 o
  -1   5  14      950.07      875.84     43.40 o
   0   5  14      247.78      239.76     23.12 o
   1   5  14       43.28       48.97     20.76 o
  -7   6  14      420.54      351.03     56.19 o
  -6   6  14     1018.81     1057.08     37.18 o
  -5   6  14      171.53      227.74     20.29 o
  -4   6  14      293.36      339.69     21.70 o
  -3   6  14      501.36      493.35     27.34 o
  -2   6  14      168.41      170.12     20.75 o
  -1   6  14      382.60      355.04     30.88 o
   0   6  14     1261.35     1286.18     77.99 o
  -5   7  14      378.06      416.73     23.39 o
  -4   7  14       22.91        5.56     17.51 o
  -3   7  14      207.56      198.08     23.42 o
  -2   7  14      142.46       96.77     21.03 o
  -1   7  14      101.47       41.60     46.71 o
  -7   0  15      565.34      472.15     36.94 o
  -5   0  15       57.72       76.87     20.93 o
  -3   0  15      625.95      698.82     41.88 o
  -1   0  15       23.92       16.06     46.71 o
  -7   1  15     1582.93     1607.26    201.79 o
  -6   1  15       34.73       30.76     14.60 o
  -5   1  15       47.19       38.47     16.33 o
  -4   1  15       10.67       -9.30     19.38 o
  -3   1  15      405.63      450.11     26.09 o
  -2   1  15      172.46      164.88     40.22 o
  -1   1  15     1033.24     1101.07     41.77 o
  -6   2  15       31.40       27.30     13.40 o
  -5   2  15        8.54       18.48     16.16 o
  -4   2  15       34.43       31.53     15.60 o
  -3   2  15     1390.94     1468.76     56.14 o
  -2   2  15        8.36       17.04     23.51 o
  -1   2  15     1414.29     1485.95     46.01 o
  -6   3  15      548.29      581.39     23.48 o
  -5   3  15        6.94        4.57     14.58 o
  -4   3  15       85.96       94.74     15.23 o
  -3   3  15       96.60      112.62     21.37 o
  -2   3  15      168.19      153.77     27.20 o
  -1   3  15     1162.55     1060.03     53.55 o
  -5   4  15       15.03       14.23     19.29 o
  -4   4  15      602.79      597.55     20.85 o
  -3   4  15      871.63      892.11     28.02 o
  -2   4  15      341.00      348.92     29.75 o
 
